# Supplementary material for: γδ T cells control murine skin inflammation and subcutaneous adipose wasting during chronic Trypanosoma brucei infection
Source: Nat Commun. 2023 Aug 29;14:5279. doi: 10.1038/s41467-023-40962-y (PMC10465518; doi:10.1038/s41467-023-40962-y)
Supplement: Supplementary file 5 — Supplementary Data 2 [file 41467_2023_40962_MOESM5_ESM.xlsx]

## Sheet: S2A
Supplementary table 2 - Quality control of the 10X Visium spatial transcriptomics datasets
Sample	No. total reads	No Spots under tissue	Mean reads/spot	Median gene/spot	Total genes detected	Reads mapped to probe set
Naïve	112461786	1140	98651	2260	15698	0.892
Infected	128900071	1098	117395	2574	15674	0.977

## Sheet: S2B
Supplementary table 2B - Marker genes identified for principle component analysis that were used to spatial transcriptional clusters identified in the 10X Visium dataset
Naïve mouse skin									Infected mouse skin
	p_val	avg_log2FC	pct.1	pct.2	p_val_adj	cluster	gene			p_val	avg_log2FC	pct.1	pct.2	p_val_adj	cluster	gene
Ifi27l2a	1.3362e-32	0.856121	1	0.872	1.82605e-28	0	Ifi27l2a		Krt15	1.12095e-28	1.58588	1	0.787	1.52147e-24	0	Krt15
Cfd	8.34505e-30	0.867979	1	0.954	1.14043e-25	0	Cfd		Col17a1	2.35359e-25	1.14874	1	0.702	3.19452e-21	0	Col17a1
Sncg	3.11772e-27	0.811998	0.989	0.755	4.26068e-23	0	Sncg		S100a6	7.78624e-25	1.14934	1	1	1.05683e-20	0	S100a6
Cd36	5.02393e-25	0.734143	1	0.876	6.86571e-21	0	Cd36		Hr	2.3706e-24	1.04061	0.962	0.466	3.21761e-20	0	Hr
Plin1	8.59123e-25	0.759063	1	0.842	1.17408e-20	0	Plin1		Krt14	2.61737e-24	1.09638	1	0.78	3.55256e-20	0	Krt14
Lpl	1.71002e-24	0.744751	1	0.924	2.33691e-20	0	Lpl		Dsp	6.22744e-23	0.967429	1	0.793	8.4525e-19	0	Dsp
Adipoq	1.76563e-24	0.760656	1	0.83	2.41291e-20	0	Adipoq		Lmna	1.06717e-22	0.963745	1	0.938	1.44847e-18	0	Lmna
Gsn	8.3185e-23	0.55032	1	0.998	1.13681e-18	0	Gsn		Krt5	1.41431e-22	1.0182	1	0.748	1.91964e-18	0	Krt5
Retn	1.28447e-22	0.732404	1	0.752	1.75536e-18	0	Retn		Cst6	9.11046e-22	1.78735	0.99	0.6	1.23656e-17	0	Cst6
Cyp2e1	2.69832e-22	0.737856	0.989	0.787	3.68753e-18	0	Cyp2e1		Anxa8	1.39917e-21	0.946123	1	0.728	1.8991e-17	0	Anxa8
Cidec	2.39072e-21	0.656837	0.973	0.681	3.26716e-17	0	Cidec		Lgals7	2.36137e-21	0.963381	0.99	0.797	3.20509e-17	0	Lgals7
Slc1a5	2.44747e-21	0.675122	0.984	0.755	3.34471e-17	0	Slc1a5		Fxyd3	4.32646e-21	0.970843	0.981	0.79	5.8723e-17	0	Fxyd3
Dbi	4.69053e-21	0.657989	1	0.984	6.41007e-17	0	Dbi		Cilp	5.67013e-20	0.958424	0.733	0.282	7.69606e-16	0	Cilp
Pck1	8.08224e-21	0.698443	0.984	0.716	1.10452e-16	0	Pck1		Sdc1	8.65819e-20	0.930284	0.962	0.63	1.17518e-15	0	Sdc1
Fabp4	3.88954e-20	0.708998	1	0.966	5.31545e-16	0	Fabp4		Adcy1	2.18966e-19	0.692176	0.448	0.075	2.97202e-15	0	Adcy1
Ghr	7.28398e-20	0.627232	0.952	0.798	9.95429e-16	0	Ghr		Tsc22d3	2.24148e-18	0.867945	0.962	0.79	3.04236e-14	0	Tsc22d3
Car3	6.30608e-19	0.583273	1	0.982	8.61789e-15	0	Car3		Acsbg1	2.37989e-18	1.23702	0.895	0.492	3.23022e-14	0	Acsbg1
Cdkn2c	7.32144e-19	0.614816	0.925	0.677	1.00055e-14	0	Cdkn2c		Scel	4.7107e-18	0.816942	0.895	0.387	6.39383e-14	0	Scel
Aoc3	1.00932e-18	0.632286	0.903	0.594	1.37934e-14	0	Aoc3		Iffo2	4.79711e-18	0.880256	0.743	0.305	6.51111e-14	0	Iffo2
Adrb3	1.69971e-18	0.686095	0.93	0.667	2.32282e-14	0	Adrb3		Sema3e	4.8102e-18	0.643389	0.352	0.039	6.52888e-14	0	Sema3e
Cdo1	1.85061e-18	0.645708	1	0.784	2.52904e-14	0	Cdo1		Tacstd2	9.09914e-18	0.624614	1	0.715	1.23503e-13	0	Tacstd2
Lipe	2.07074e-18	0.631124	0.984	0.778	2.82988e-14	0	Lipe		Sbsn	2.01014e-17	0.686008	0.952	0.541	2.72836e-13	0	Sbsn
Plaat3	2.72678e-18	0.539208	0.978	0.798	3.72641e-14	0	Plaat3		S100a14	2.65894e-17	0.923153	0.905	0.456	3.60897e-13	0	S100a14
Rbp4	3.20641e-18	0.575765	0.962	0.67	4.38188e-14	0	Rbp4		Krt75	3.12022e-17	0.808614	0.419	0.075	4.23507e-13	0	Krt75
Cavin2	1.15375e-17	0.578375	0.898	0.594	1.57672e-13	0	Cavin2		Krt17	3.34819e-17	1.26204	0.895	0.551	4.5445e-13	0	Krt17
Scd1	1.75396e-17	0.668775	1	0.947	2.39696e-13	0	Scd1		Jup	3.57699e-17	0.655906	1	0.902	4.85505e-13	0	Jup
Adig	2.62347e-17	0.562348	0.973	0.697	3.58523e-13	0	Adig		Lgals3	3.57878e-17	0.69283	1	0.905	4.85748e-13	0	Lgals3
Nnat	2.83273e-17	0.825976	0.704	0.404	3.8712e-13	0	Nnat		Ly6g6c	3.99161e-17	0.746587	0.981	0.597	5.41781e-13	0	Ly6g6c
Npr3	3.96116e-17	0.625795	0.769	0.408	5.41332e-13	0	Npr3		Sdc4	6.78428e-17	0.794899	1	0.911	9.2083e-13	0	Sdc4
Col4a1	1.23367e-16	0.546791	0.957	0.775	1.68594e-12	0	Col4a1		Efnb2	6.99279e-17	1.06517	0.714	0.338	9.49131e-13	0	Efnb2
Acsl1	1.72427e-16	0.618237	0.839	0.55	2.35639e-12	0	Acsl1		Dmkn	7.59787e-17	0.314607	1	0.711	1.03126e-12	0	Dmkn
Pcx	1.75908e-16	0.579464	1	0.853	2.40396e-12	0	Pcx		Acpp	1.37825e-16	0.661668	0.81	0.305	1.8707e-12	0	Acpp
Mmd	7.58953e-16	0.574765	0.941	0.644	1.03719e-11	0	Mmd		Krt6a	1.44964e-16	1.31727	0.571	0.19	1.9676e-12	0	Krt6a
Ccdc80	9.38487e-16	0.555987	0.898	0.667	1.28254e-11	0	Ccdc80		Anxa2	1.46573e-16	0.599327	1	0.987	1.98943e-12	0	Anxa2
Slc25a10	2.37346e-15	0.504698	0.957	0.7	3.24357e-11	0	Slc25a10		Col1a2	2.20055e-16	0.773956	1	0.987	2.9868e-12	0	Col1a2
Pnpla2	2.59491e-15	0.487726	1	0.901	3.54621e-11	0	Pnpla2		Mt2	2.33987e-16	0.801173	0.99	0.908	3.1759e-12	0	Mt2
Sod1	3.83629e-15	0.453732	0.984	0.906	5.24267e-11	0	Sod1		Coch	2.53427e-16	0.762635	0.438	0.092	3.43976e-12	0	Coch
Slc27a1	6.60762e-15	0.494155	0.984	0.856	9.02997e-11	0	Slc27a1		Pkp1	2.57261e-16	0.70553	0.971	0.59	3.4918e-12	0	Pkp1
Aqp7	1.02813e-14	0.558333	0.812	0.491	1.40505e-10	0	Aqp7		Mfap4	2.71656e-16	0.878017	0.648	0.262	3.68719e-12	0	Mfap4
Agpat2	2.11573e-14	0.459901	0.989	0.732	2.89135e-10	0	Agpat2		Krt80	2.93937e-16	0.618044	0.981	0.61	3.98961e-12	0	Krt80
Igfbp4	2.31149e-14	0.543134	0.935	0.764	3.15888e-10	0	Igfbp4		Tmem45a	3.97159e-16	0.86835	0.895	0.502	5.39064e-12	0	Tmem45a
Trf	3.7199e-14	0.508626	0.968	0.771	5.08362e-10	0	Trf		Fa2h	4.07128e-16	1.62038	0.714	0.334	5.52595e-12	0	Fa2h
Mgst1	4.08541e-14	0.462609	0.995	0.819	5.58312e-10	0	Mgst1		Nbl1	4.67171e-16	0.742523	0.99	0.813	6.34092e-12	0	Nbl1
Fasn	4.38354e-14	0.535479	1	0.956	5.99054e-10	0	Fasn		Fgf18	7.45031e-16	0.53842	0.324	0.039	1.01123e-11	0	Fgf18
Slc7a10	8.55955e-14	0.6017	0.704	0.408	1.16975e-09	0	Slc7a10		Defb6	7.62065e-16	1.3535	0.562	0.19	1.03435e-11	0	Defb6
Acaca	1.83954e-13	0.468412	0.995	0.812	2.51391e-09	0	Acaca		Krt10	1.12205e-15	0.367	1	0.813	1.52296e-11	0	Krt10
Adamts12	2.2514e-13	0.575452	0.677	0.413	3.07676e-09	0	Adamts12		Lhx2	1.3941e-15	0.908177	0.457	0.115	1.89221e-11	0	Lhx2
Cyb5a	2.42171e-13	0.449094	0.941	0.814	3.30951e-09	0	Cyb5a		Ano9	1.51702e-15	0.761712	0.829	0.348	2.05905e-11	0	Ano9
Gpd1	2.90791e-13	0.443231	0.952	0.702	3.97395e-09	0	Gpd1		Paqr7	3.7429e-15	1.63547	0.705	0.377	5.08024e-11	0	Paqr7
Lgals1	5.33302e-13	0.431484	0.978	0.915	7.2881e-09	0	Lgals1		Cyp26b1	4.30286e-15	0.900287	0.686	0.311	5.84028e-11	0	Cyp26b1
Thrsp	5.85939e-13	0.477753	0.984	0.695	8.00744e-09	0	Thrsp		Capns2	4.92564e-15	0.70568	0.79	0.338	6.68558e-11	0	Capns2
Epas1	9.52377e-13	0.486542	0.93	0.768	1.30152e-08	0	Epas1		Pdzk1ip1	5.58894e-15	0.670385	0.848	0.393	7.58586e-11	0	Pdzk1ip1
Amy1	1.11752e-12	0.505511	0.828	0.562	1.5272e-08	0	Amy1		Tns4	6.08566e-15	0.743361	0.819	0.37	8.26007e-11	0	Tns4
Prlr	1.29059e-12	0.28515	0.747	0.459	1.76372e-08	0	Prlr		Tgm5	6.92207e-15	0.681221	0.448	0.108	9.39533e-11	0	Tgm5
Acly	1.37727e-12	0.374984	1	0.892	1.88218e-08	0	Acly		Ptms	7.04706e-15	0.461309	1	1	9.56497e-11	0	Ptms
Ptger3	1.757e-12	0.441755	0.79	0.495	2.40112e-08	0	Ptger3		Psapl1	8.04851e-15	0.924311	0.79	0.37	1.09242e-10	0	Psapl1
S100a1	4.318e-12	0.419456	0.973	0.812	5.90098e-08	0	S100a1		Krt77	8.43403e-15	0.295532	0.99	0.774	1.14475e-10	0	Krt77
Dgat2	4.69273e-12	0.395114	1	0.894	6.41309e-08	0	Dgat2		Krtdap	9.1657e-15	0.455381	0.99	0.741	1.24406e-10	0	Krtdap
Aacs	7.3737e-12	0.442378	0.909	0.729	1.00769e-07	0	Aacs		Itgb4	1.25958e-14	0.772073	0.867	0.525	1.70962e-10	0	Itgb4
Chpt1	8.86806e-12	0.384	0.989	0.78	1.21191e-07	0	Chpt1		Itpr3	1.59608e-14	0.637595	0.905	0.515	2.16636e-10	0	Itpr3
Gstz1	1.04257e-11	0.497757	0.806	0.578	1.42477e-07	0	Gstz1		Aqp3	2.85063e-14	0.919369	0.505	0.164	3.86916e-10	0	Aqp3
Slc5a5	1.61383e-11	0.262103	0.591	0.278	2.20546e-07	0	Slc5a5		Scd3	3.153e-14	2.1127	0.667	0.325	4.27957e-10	0	Scd3
Cav1	2.03903e-11	0.472358	0.968	0.835	2.78653e-07	0	Cav1		Fam25c	3.92199e-14	0.390028	1	0.843	5.32332e-10	0	Fam25c
Cd300lg	2.19928e-11	0.38916	0.806	0.525	3.00554e-07	0	Cd300lg		Mt1	4.73213e-14	0.722042	1	0.984	6.42292e-10	0	Mt1
Tkt	3.44954e-11	0.361414	1	0.897	4.71415e-07	0	Tkt		Aldh3a1	4.94938e-14	0.673772	0.524	0.177	6.7178e-10	0	Aldh3a1
Ppp2r5a	3.9511e-11	0.44031	0.887	0.642	5.39957e-07	0	Ppp2r5a		Evpl	6.79894e-14	0.659982	0.819	0.397	9.2282e-10	0	Evpl
Glb1l2	4.30809e-11	0.533729	0.79	0.587	5.88744e-07	0	Glb1l2		Tbx1	8.45637e-14	0.683191	0.495	0.157	1.14778e-09	0	Tbx1
Ctsb	4.45616e-11	0.29054	1	1	6.08978e-07	0	Ctsb		Cd209e	1.26294e-13	1.00592	0.552	0.2	1.71419e-09	0	Cd209e
Ephx2	5.7844e-11	0.380721	0.806	0.509	7.90496e-07	0	Ephx2		Cd9	1.33377e-13	0.63113	0.952	0.715	1.81032e-09	0	Cd9
Vegfa	9.11361e-11	0.421671	0.731	0.479	1.24547e-06	0	Vegfa		Ckmt1	1.94265e-13	0.686197	0.752	0.361	2.63676e-09	0	Ckmt1
Ces1d	1.05462e-10	0.337102	0.796	0.484	1.44124e-06	0	Ces1d		Foxc1	2.55705e-13	0.64648	0.486	0.157	3.47069e-09	0	Foxc1
Cdh5	1.07388e-10	0.423464	0.731	0.463	1.46757e-06	0	Cdh5		Susd2	3.44022e-13	0.463597	0.933	0.518	4.66942e-09	0	Susd2
Tspo	1.16769e-10	0.382679	0.968	0.92	1.59576e-06	0	Tspo		Dhcr24	3.54166e-13	1.48134	0.648	0.325	4.8071e-09	0	Dhcr24
Cat	1.23792e-10	0.398746	0.946	0.839	1.69174e-06	0	Cat		Gjb3	4.29871e-13	0.575895	0.705	0.289	5.83464e-09	0	Gjb3
Trarg1	1.28239e-10	0.49263	0.731	0.477	1.75252e-06	0	Trarg1		Gjb4	4.93047e-13	0.576748	0.686	0.275	6.69213e-09	0	Gjb4
B3galt2	1.28404e-10	0.473855	0.812	0.546	1.75477e-06	0	B3galt2		Elovl4	5.17825e-13	1.39261	0.867	0.498	7.02844e-09	0	Elovl4
Col4a2	1.63067e-10	0.464739	0.876	0.734	2.22847e-06	0	Col4a2		S100a4	5.42703e-13	0.799717	0.771	0.456	7.3661e-09	0	S100a4
Plin4	1.82595e-10	0.460633	0.688	0.45	2.49535e-06	0	Plin4		Ppl	6.63409e-13	0.469707	0.933	0.544	9.00445e-09	0	Ppl
Prkar2b	1.84504e-10	0.321647	0.919	0.638	2.52143e-06	0	Prkar2b		Pkp3	7.35953e-13	0.598961	0.762	0.338	9.98909e-09	0	Pkp3
Angptl4	3.6004e-10	0.409284	0.844	0.635	4.9203e-06	0	Angptl4		Pdzrn4	1.12191e-12	0.366174	0.229	0.02	1.52277e-08	0	Pdzrn4
Dusp4	4.75209e-10	0.455796	0.742	0.534	6.49421e-06	0	Dusp4		Tenm2	1.15152e-12	0.953457	0.524	0.21	1.56296e-08	0	Tenm2
Me1	5.08774e-10	0.346448	0.973	0.798	6.95291e-06	0	Me1		2005-09-01	1.45798e-12	0.550442	0.933	0.554	1.97891e-08	0	2005-09-01
Sik2	5.60383e-10	0.393115	0.839	0.589	7.6582e-06	0	Sik2		Trim29	1.46724e-12	0.620882	0.819	0.393	1.99149e-08	0	Trim29
Phlda3	8.0345e-10	0.384618	0.866	0.658	1.09799e-05	0	Phlda3		Angptl7	1.50388e-12	0.407175	0.295	0.046	2.04122e-08	0	Angptl7
Slc25a1	8.69469e-10	0.357705	0.866	0.546	1.18822e-05	0	Slc25a1		Apoe	1.81201e-12	0.6973	1	1	2.45945e-08	0	Apoe
Pygl	9.45316e-10	0.345219	0.823	0.532	1.29187e-05	0	Pygl		Dst	3.41112e-12	0.659317	1	0.977	4.62991e-08	0	Dst
Slc2a4	1.04271e-09	0.378724	0.876	0.644	1.42496e-05	0	Slc2a4		Sox9	4.28745e-12	0.895474	0.676	0.325	5.81936e-08	0	Sox9
Abcd2	1.05474e-09	0.454127	0.747	0.534	1.44141e-05	0	Abcd2		Dsc3	4.96107e-12	0.463132	0.829	0.423	6.73366e-08	0	Dsc3
Ces1f	1.10243e-09	0.375802	0.634	0.367	1.50659e-05	0	Ces1f		Ywhaz	5.32948e-12	0.510017	1	0.938	7.23371e-08	0	Ywhaz
Csad	1.29162e-09	0.406257	0.806	0.619	1.76513e-05	0	Csad		Fam129b	5.64782e-12	0.565873	0.962	0.656	7.66579e-08	0	Fam129b
Plin2	1.46315e-09	0.391521	0.914	0.784	1.99954e-05	0	Plin2		Tnxb	6.04167e-12	0.728954	0.952	0.852	8.20036e-08	0	Tnxb
C130074G19Rik	1.59853e-09	0.414892	0.871	0.674	2.18455e-05	0	C130074G19Rik		Esrp1	6.10206e-12	0.53104	0.867	0.459	8.28233e-08	0	Esrp1
Pdhb	2.1379e-09	0.364134	0.823	0.626	2.92165e-05	0	Pdhb		Slc6a8	6.13775e-12	0.613343	0.695	0.311	8.33077e-08	0	Slc6a8
Lpgat1	2.4629e-09	0.422305	0.866	0.734	3.3658e-05	0	Lpgat1		Trp63	8.26135e-12	0.563044	0.79	0.4	1.12131e-07	0	Trp63
Sult1a1	2.50696e-09	0.37807	0.715	0.459	3.42601e-05	0	Sult1a1		Crct1	9.85352e-12	0.54912	0.876	0.541	1.33742e-07	0	Crct1
Cebpa	2.58216e-09	0.338153	0.962	0.865	3.52878e-05	0	Cebpa		Cd44	1.21571e-11	0.626998	0.905	0.748	1.65008e-07	0	Cd44
Aplp2	3.5589e-09	0.344992	0.984	0.881	4.86359e-05	0	Aplp2		Calml3	1.24431e-11	0.675439	0.714	0.344	1.68891e-07	0	Calml3
Prxl2a	3.87186e-09	0.35094	0.941	0.695	5.29128e-05	0	Prxl2a		Nupr1	1.41596e-11	0.869712	0.905	0.803	1.92189e-07	0	Nupr1
Por	4.5616e-09	0.335208	0.892	0.69	6.23388e-05	0	Por		Megf6	1.64654e-11	0.507955	0.352	0.085	2.23485e-07	0	Megf6
Cldn5	4.9693e-09	0.3923	0.747	0.486	6.79104e-05	0	Cldn5		Plec	1.66606e-11	0.596495	0.99	0.895	2.26134e-07	0	Plec
Nnmt	5.80608e-09	0.474373	0.677	0.482	7.93458e-05	0	Nnmt		Ackr4	1.80456e-11	0.548568	0.581	0.236	2.44933e-07	0	Ackr4
Adipor2	6.32998e-09	0.384789	0.892	0.764	8.65056e-05	0	Adipor2		Pcolce2	1.93167e-11	0.683618	0.819	0.613	2.62186e-07	0	Pcolce2
Rasd1	6.85079e-09	0.412294	0.71	0.47	9.36229e-05	0	Rasd1		Far2	2.09563e-11	1.61981	0.571	0.275	2.84439e-07	0	Far2
Ywhag	7.78985e-09	0.34514	0.946	0.853	0.000106456	0	Ywhag		Spink5	2.11602e-11	0.620297	0.695	0.298	2.87207e-07	0	Spink5
Adamts5	8.09384e-09	0.413109	0.629	0.413	0.00011061	0	Adamts5		Vamp8	2.12258e-11	0.514769	0.99	0.957	2.88098e-07	0	Vamp8
Ehd2	8.53801e-09	0.425818	0.855	0.72	0.000116681	0	Ehd2		Bnipl	2.3198e-11	0.505322	0.657	0.272	3.14866e-07	0	Bnipl
Insig1	1.00926e-08	0.373586	0.849	0.619	0.000137925	0	Insig1		Rnase2b	2.60039e-11	0.885188	0.4	0.118	3.52951e-07	0	Rnase2b
Slc36a2	1.18233e-08	0.317494	0.796	0.507	0.000161577	0	Slc36a2		Flg2	2.89189e-11	0.268392	0.952	0.685	3.92517e-07	0	Flg2
Lgals12	1.31098e-08	0.405614	0.704	0.475	0.000179158	0	Lgals12		Urah	5.2427e-11	0.576067	0.81	0.446	7.11592e-07	0	Urah
A530016L24Rik	1.45218e-08	0.404911	0.575	0.344	0.000198456	0	A530016L24Rik		Sdr16c6	5.6577e-11	0.645335	0.505	0.187	7.6792e-07	0	Sdr16c6
Aldh1l1	1.60971e-08	0.325163	0.489	0.25	0.000219983	0	Aldh1l1		Eppk1	6.84463e-11	0.407605	0.943	0.613	9.29022e-07	0	Eppk1
Cd151	1.79805e-08	0.392417	0.801	0.654	0.000245722	0	Cd151		Acot1	7.95263e-11	0.845878	0.676	0.4	1.07941e-06	0	Acot1
Tspan12	2.14901e-08	0.384267	0.694	0.468	0.000293683	0	Tspan12		Macf1	9.57363e-11	0.629607	0.924	0.692	1.29943e-06	0	Macf1
Eepd1	2.46891e-08	0.400472	0.661	0.433	0.000337401	0	Eepd1		Sostdc1	1.00504e-10	0.631529	0.524	0.216	1.36414e-06	0	Sostdc1
Sorbs1	2.6011e-08	0.37149	0.849	0.656	0.000355467	0	Sorbs1		Efna3	1.44228e-10	0.458465	0.714	0.325	1.95761e-06	0	Efna3
Aldh2	3.00784e-08	0.317548	0.978	0.936	0.000411052	0	Aldh2		Cd209c	1.52341e-10	0.731065	0.495	0.197	2.06773e-06	0	Cd209c
Igfbp7	3.57445e-08	0.285695	0.995	0.954	0.000488485	0	Igfbp7		Vwa2	1.68016e-10	0.314524	0.257	0.043	2.28048e-06	0	Vwa2
Acp5	3.67173e-08	0.30852	0.726	0.489	0.000501779	0	Acp5		Anxa1	1.87433e-10	0.502978	1	0.951	2.54403e-06	0	Anxa1
Mgll	3.73299e-08	0.344977	0.946	0.755	0.00051015	0	Mgll		Ddr1	1.90453e-10	0.630698	0.81	0.574	2.58502e-06	0	Ddr1
Nabp1	5.43377e-08	0.397423	0.801	0.612	0.000742579	0	Nabp1		Sh3d21	2.14178e-10	0.429121	0.657	0.275	2.90704e-06	0	Sh3d21
Mpc2	5.68386e-08	0.32985	0.887	0.757	0.000776756	0	Mpc2		Cst3	2.42067e-10	0.253035	1	1	3.28557e-06	0	Cst3
G0s2	6.31759e-08	0.347931	0.473	0.259	0.000863362	0	G0s2		Ier3	2.55719e-10	0.705317	0.59	0.292	3.47087e-06	0	Ier3
Sptbn1	7.54839e-08	0.306953	0.984	0.924	0.00103156	0	Sptbn1		Mreg	2.91055e-10	0.446559	0.743	0.348	3.95049e-06	0	Mreg
Arxes1	8.30853e-08	0.363162	0.452	0.25	0.00113544	0	Arxes1		Fam167a	2.99947e-10	0.439505	0.333	0.085	4.07118e-06	0	Fam167a
Pparg	8.80709e-08	0.386423	0.613	0.385	0.00120358	0	Pparg		Vdr	3.12236e-10	0.616422	0.514	0.226	4.23797e-06	0	Vdr
Dmrt2	9.14692e-08	0.35633	0.409	0.216	0.00125002	0	Dmrt2		Ccn2	3.29312e-10	1.29118	0.762	0.492	4.46975e-06	0	Ccn2
Echs1	9.23823e-08	0.320762	0.833	0.644	0.0012625	0	Echs1		Fat2	3.7156e-10	0.476023	0.467	0.167	5.04318e-06	0	Fat2
Car5b	9.86314e-08	0.362391	0.688	0.482	0.0013479	0	Car5b		Emp2	4.5678e-10	0.529933	0.81	0.482	6.19987e-06	0	Emp2
Adgrf5	1.0612e-07	0.329698	0.656	0.445	0.00145024	0	Adgrf5		Sec14l4	4.595e-10	0.718399	0.581	0.275	6.23679e-06	0	Sec14l4
Aifm2	1.07627e-07	0.31309	0.608	0.369	0.00147084	0	Aifm2		Serpinb6e	5.10453e-10	0.692129	0.333	0.089	6.92838e-06	0	Serpinb6e
Shank3	1.10478e-07	0.403055	0.634	0.436	0.00150979	0	Shank3		Cltb	5.53957e-10	0.479187	1	0.921	7.51886e-06	0	Cltb
Aqp1	1.28824e-07	0.475411	0.769	0.626	0.00176051	0	Aqp1		Camsap3	6.45481e-10	0.543491	0.724	0.361	8.76111e-06	0	Camsap3
Cav2	1.29879e-07	0.343255	0.833	0.718	0.00177492	0	Cav2		Tuft1	6.73563e-10	0.482037	0.714	0.344	9.14227e-06	0	Tuft1
Spon1	1.31733e-07	0.403551	0.565	0.378	0.00180026	0	Spon1		Sult5a1	7.03715e-10	0.559794	0.495	0.19	9.55152e-06	0	Sult5a1
Ptprb	1.38197e-07	0.414728	0.586	0.369	0.00188859	0	Ptprb		Ahnak	7.17383e-10	0.342118	1	1	9.73703e-06	0	Ahnak
Lamb1	2.33063e-07	0.369203	0.731	0.55	0.00318503	0	Lamb1		Ptpn14	7.87301e-10	0.54249	0.819	0.61	1.0686e-05	0	Ptpn14
Aldh6a1	2.50328e-07	0.290539	0.962	0.844	0.00342098	0	Aldh6a1		Awat2	8.40806e-10	0.492324	0.229	0.036	1.14123e-05	0	Awat2
Fmo1	2.808e-07	0.305718	0.602	0.381	0.00383741	0	Fmo1		Fzd2	9.11759e-10	0.583132	0.571	0.272	1.23753e-05	0	Fzd2
Tm4sf1	2.82111e-07	0.269826	0.747	0.544	0.00385532	0	Tm4sf1		Hamp2	1.12503e-09	1.11951	0.41	0.148	1.527e-05	0	Hamp2
Nat8l	3.14077e-07	0.317879	0.726	0.484	0.00429218	0	Nat8l		Cers4	1.34631e-09	1.03461	0.61	0.318	1.82734e-05	0	Cers4
Eif4ebp1	3.44505e-07	0.382772	0.704	0.525	0.004708	0	Eif4ebp1		Emb	1.56424e-09	0.708847	0.762	0.489	2.12314e-05	0	Emb
Bche	4.27385e-07	0.328235	0.473	0.275	0.00584064	0	Bche		Apoc1	1.65842e-09	0.721195	1	0.908	2.25097e-05	0	Apoc1
Nid1	5.51735e-07	0.337278	0.774	0.615	0.00754002	0	Nid1		Clstn1	1.66476e-09	0.611011	0.848	0.649	2.25958e-05	0	Clstn1
Postn	5.85305e-07	0.30754	0.952	0.906	0.00799878	0	Postn		Nrtn	1.86186e-09	0.535174	0.59	0.279	2.52711e-05	0	Nrtn
Rgcc	5.90975e-07	0.368147	0.677	0.5	0.00807627	0	Rgcc		Duoxa1	1.95722e-09	0.449883	0.324	0.089	2.65653e-05	0	Duoxa1
Aco1	5.96664e-07	0.410018	0.694	0.532	0.00815401	0	Aco1		Thy1	1.99364e-09	0.644968	0.743	0.456	2.70597e-05	0	Thy1
Lep	6.07676e-07	0.294339	0.473	0.275	0.0083045	0	Lep		Hopx	2.01449e-09	0.605238	0.59	0.292	2.73426e-05	0	Hopx
Hist1h2bc	6.52932e-07	0.350569	0.683	0.507	0.00892297	0	Hist1h2bc		Dsg3	2.49496e-09	0.480781	0.486	0.207	3.38641e-05	0	Dsg3
Dhrs7	6.97066e-07	0.323998	0.812	0.672	0.0095261	0	Dhrs7		Lad1	2.53731e-09	0.510406	0.762	0.426	3.44389e-05	0	Lad1
Pim3	7.15711e-07	0.327283	0.806	0.688	0.0097809	0	Pim3		Awat1	2.83996e-09	0.58449	0.314	0.085	3.85468e-05	0	Awat1
Acss2	7.69949e-07	0.3056	0.79	0.557	0.0105221	0	Acss2		Fosl2	3.16004e-09	0.689472	0.733	0.492	4.28913e-05	0	Fosl2
Aldh1a7	8.34262e-07	0.331972	0.554	0.346	0.011401	0	Aldh1a7		Mill1	3.41782e-09	0.518676	0.61	0.279	4.63901e-05	0	Mill1
Dlc1	8.7325e-07	0.339386	0.629	0.443	0.0119338	0	Dlc1		Alox12e	3.7664e-09	0.513627	0.771	0.416	5.11213e-05	0	Alox12e
Ddhd2	1.03106e-06	0.369132	0.64	0.468	0.0140905	0	Ddhd2		Klf4	3.86343e-09	0.491587	0.857	0.541	5.24384e-05	0	Klf4
Bscl2	1.05112e-06	0.279239	0.903	0.773	0.0143646	0	Bscl2		Ces4a	4.31895e-09	0.534081	0.286	0.069	5.86211e-05	0	Ces4a
Acacb	1.10428e-06	0.265303	0.882	0.672	0.0150911	0	Acacb		Ltbp4	5.17935e-09	0.604195	0.79	0.597	7.02993e-05	0	Ltbp4
Fah	1.36332e-06	0.324373	0.677	0.466	0.0186312	0	Fah		Ddit4	6.32438e-09	0.560597	0.771	0.528	8.58408e-05	0	Ddit4
Klhdc7a	1.4477e-06	0.306687	0.559	0.362	0.0197843	0	Klhdc7a		Sprr4	6.59389e-09	0.838929	0.39	0.138	8.94988e-05	0	Sprr4
Acads	1.46169e-06	0.293306	0.694	0.509	0.0199755	0	Acads		Ctnna1	6.85264e-09	0.410579	1	0.928	9.30109e-05	0	Ctnna1
Hp	2.1979e-06	0.278977	0.634	0.429	0.0300365	0	Hp		Sprr1a	7.0515e-09	0.977553	0.514	0.23	9.571e-05	0	Sprr1a
Slfn5	2.45919e-06	0.331221	0.694	0.532	0.0336073	0	Slfn5		Serpinb5	7.68655e-09	0.429396	0.724	0.367	0.00010433	0	Serpinb5
Slc1a3	2.64382e-06	0.3075	0.527	0.333	0.0361305	0	Slc1a3		Lce1c	8.57428e-09	0.338261	0.714	0.4	0.000116379	0	Lce1c
Tgoln1	2.95253e-06	0.341649	0.758	0.686	0.0403493	0	Tgoln1		Fam83g	8.60537e-09	0.433177	0.495	0.207	0.000116801	0	Fam83g
Mccc1	3.00196e-06	0.333452	0.624	0.461	0.0410248	0	Mccc1		Col1a1	9.29693e-09	0.594264	0.981	0.961	0.000126187	0	Col1a1
Retsat	3.09396e-06	0.254625	0.64	0.436	0.0422821	0	Retsat		Ezr	1.10199e-08	0.508046	0.848	0.577	0.000149574	0	Ezr
Sfxn1	3.27626e-06	0.349382	0.737	0.606	0.0447734	0	Sfxn1		Klk10	1.13871e-08	0.703134	0.314	0.095	0.000154557	0	Klk10
Maged1	3.66092e-06	0.321528	0.747	0.583	0.0500301	0	Maged1		Akr1c18	1.13904e-08	0.641231	0.362	0.121	0.000154602	0	Akr1c18
Sparcl1	4.6932e-06	0.292176	0.742	0.633	0.0641372	0	Sparcl1		Itprid2	1.29538e-08	0.50152	0.838	0.511	0.000175822	0	Itprid2
Fads3	4.99322e-06	0.327315	0.581	0.397	0.0682374	0	Fads3		Il31ra	1.64825e-08	0.670523	0.4	0.154	0.000223717	0	Il31ra
Hsd17b12	5.01518e-06	0.291042	0.86	0.729	0.0685375	0	Hsd17b12		Mapk13	1.81831e-08	0.486581	0.743	0.452	0.000246799	0	Mapk13
Col15a1	5.07747e-06	0.323183	0.747	0.573	0.0693887	0	Col15a1		AI661453	1.82268e-08	0.509976	0.629	0.325	0.000247392	0	AI661453
Ak2	5.91364e-06	0.305412	0.866	0.732	0.0808158	0	Ak2		Gas1	1.8314e-08	0.706365	0.743	0.577	0.000248577	0	Gas1
Steap4	5.91944e-06	0.383139	0.559	0.399	0.0808951	0	Steap4		Osbpl5	1.86085e-08	0.45698	0.829	0.607	0.000252573	0	Osbpl5
2002-03-01	6.02777e-06	0.319628	0.823	0.716	0.0823755	0	2002-03-01		Fgfbp1	1.90778e-08	0.450011	0.686	0.344	0.000258944	0	Fgfbp1
Scarb1	7.24905e-06	0.300075	0.699	0.555	0.0990655	0	Scarb1		Crim1	2.00071e-08	0.526706	0.886	0.702	0.000271556	0	Crim1
Col5a3	7.57903e-06	0.355702	0.683	0.537	0.103575	0	Col5a3		Sdr16c5	2.05126e-08	0.505836	0.495	0.216	0.000278417	0	Sdr16c5
Cyyr1	8.03301e-06	0.258469	0.457	0.271	0.109779	0	Cyyr1		Il1r2	2.42651e-08	0.613753	0.676	0.39	0.000329351	0	Il1r2
Tshr	8.15473e-06	0.293651	0.505	0.317	0.111443	0	Tshr		Hoxc13	2.43212e-08	0.266167	0.19	0.03	0.000330111	0	Hoxc13
Enpp5	8.18148e-06	0.287534	0.634	0.466	0.111808	0	Enpp5		Cdsn	2.53208e-08	0.444253	0.724	0.39	0.00034368	0	Cdsn
Nr1h3	8.2378e-06	0.357251	0.478	0.317	0.112578	0	Nr1h3		Teddm3	2.75009e-08	0.457224	0.476	0.197	0.00037327	0	Teddm3
Idh1	8.86451e-06	0.316915	0.683	0.532	0.121142	0	Idh1		Nfkbia	2.92272e-08	0.391715	0.981	0.951	0.000396701	0	Nfkbia
Mccc2	9.17575e-06	0.359565	0.5	0.346	0.125396	0	Mccc2		Hspa1b	3.15847e-08	0.44452	0.819	0.518	0.0004287	0	Hspa1b
Esyt1	9.26293e-06	0.348888	0.737	0.651	0.126587	0	Esyt1		Il20rb	3.36875e-08	0.324774	0.676	0.315	0.00045724	0	Il20rb
Lama4	9.48762e-06	0.280864	0.699	0.523	0.129658	0	Lama4		Lratd1	3.99269e-08	0.556297	0.486	0.233	0.000541928	0	Lratd1
Comt	9.88075e-06	0.325191	0.726	0.58	0.13503	0	Comt		Esyt3	4.76932e-08	0.466554	0.467	0.207	0.000647339	0	Esyt3
Nfia	1.02499e-05	0.2625	0.855	0.716	0.140075	0	Nfia		Crabp2	5.63181e-08	0.506884	0.4	0.161	0.000764406	0	Crabp2
Gpam	1.05654e-05	0.277935	0.758	0.592	0.144387	0	Gpam		Errfi1	5.81574e-08	0.493608	0.933	0.872	0.000789371	0	Errfi1
Cluh	1.12646e-05	0.286293	0.833	0.677	0.153942	0	Cluh		Rarres1	6.24559e-08	0.786955	0.619	0.348	0.000847714	0	Rarres1
Gnai1	1.79891e-05	0.315013	0.677	0.55	0.245839	0	Gnai1		Gpld1	6.38816e-08	0.534818	0.467	0.213	0.000867065	0	Gpld1
Ppa1	1.94667e-05	0.338361	0.683	0.548	0.266031	0	Ppa1		Xylt1	6.39025e-08	0.33164	0.314	0.098	0.000867348	0	Xylt1
Grina	2.14596e-05	0.268884	0.946	0.865	0.293267	0	Grina		Epcam	6.47281e-08	0.462353	0.886	0.679	0.000878555	0	Epcam
Gsta3	2.15598e-05	0.279884	0.505	0.328	0.294636	0	Gsta3		Chat	6.47955e-08	0.294494	0.19	0.033	0.000879469	0	Chat
Ebf1	2.44568e-05	0.335367	0.597	0.44	0.334227	0	Ebf1		Tfap2e	7.29121e-08	0.363197	0.324	0.105	0.000989636	0	Tfap2e
Bcap31	2.45308e-05	0.290137	0.839	0.784	0.335238	0	Bcap31		Tppp3	7.56216e-08	0.49272	0.886	0.708	0.00102641	0	Tppp3
Scg3	3.14791e-05	0.291241	0.419	0.257	0.430194	0	Scg3		Cxcl13	7.78627e-08	0.523153	0.438	0.193	0.00105683	0	Cxcl13
Ywhab	3.22428e-05	0.31992	0.672	0.516	0.44063	0	Ywhab		Endou	8.40976e-08	0.44672	0.314	0.102	0.00114146	0	Endou
Aamdc	3.24646e-05	0.276393	0.618	0.433	0.443662	0	Aamdc		Csrnp1	8.57683e-08	0.596068	0.514	0.269	0.00116413	0	Csrnp1
Sntb2	4.08708e-05	0.255579	0.538	0.374	0.55854	0	Sntb2		Golim4	9.07176e-08	0.551406	0.714	0.498	0.00123131	0	Golim4
Tenm4	4.10247e-05	0.293156	0.575	0.411	0.560643	0	Tenm4		Sphk1	9.1509e-08	0.345322	0.571	0.262	0.00124205	0	Sphk1
Smoc1	4.15376e-05	0.274013	0.511	0.339	0.567653	0	Smoc1		Cdc42bpg	1.06914e-07	0.513652	0.6	0.331	0.00145114	0	Cdc42bpg
Cavin1	4.54016e-05	0.298763	0.747	0.624	0.620458	0	Cavin1		Robo2	1.09914e-07	0.288806	0.229	0.052	0.00149187	0	Robo2
Mknk2	4.86706e-05	0.262253	0.79	0.702	0.665133	0	Mknk2		Hnrnpab	1.12978e-07	0.409778	0.99	0.944	0.00153345	0	Hnrnpab
Hbb-bs	4.92635e-05	0.290072	0.586	0.427	0.673235	0	Hbb-bs		Cd209a	1.15642e-07	0.426269	0.381	0.148	0.00156961	0	Cd209a
Chst1	6.31769e-05	0.287759	0.597	0.42	0.863376	0	Chst1		Crabp1	1.18805e-07	0.66529	0.362	0.138	0.00161254	0	Crabp1
Cd81	6.82183e-05	0.284685	0.909	0.833	0.932272	0	Cd81		Eln	1.28825e-07	0.481754	0.781	0.584	0.00174854	0	Eln
Snrk	7.03784e-05	0.295216	0.699	0.578	0.961792	0	Snrk		Thsd1	1.29056e-07	0.46883	0.381	0.148	0.00175167	0	Thsd1
Mfng	7.09515e-05	0.331158	0.629	0.482	0.969624	0	Mfng		Pank1	1.40338e-07	0.557631	0.419	0.184	0.0019048	0	Pank1
Enpep	7.59985e-05	0.337918	0.473	0.344	1	0	Enpep		Skint1	1.423e-07	0.606397	0.495	0.233	0.00193144	0	Skint1
Egfl7	7.88451e-05	0.257684	0.731	0.58	1	0	Egfl7		Spint2	1.45598e-07	0.48486	0.971	0.816	0.0019762	0	Spint2
Sod3	9.27125e-05	0.299179	0.86	0.736	1	0	Sod3		Hmgcs1	1.56842e-07	0.401864	0.724	0.439	0.00212881	0	Hmgcs1
Bckdhb	0.000122885	0.272546	0.602	0.429	1	0	Bckdhb		Sptbn2	1.68332e-07	0.403823	0.686	0.367	0.00228477	0	Sptbn2
Rarres2	0.00013629	0.294589	0.866	0.81	1	0	Rarres2		Trim11	2.09599e-07	0.499057	0.638	0.416	0.00284488	0	Trim11
Ptp4a1	0.000138914	0.288968	0.737	0.617	1	0	Ptp4a1		Cd109	2.35859e-07	0.333531	0.352	0.125	0.00320131	0	Cd109
Igf1	0.000146545	0.284077	0.656	0.516	1	0	Igf1		Plxdc1	2.36498e-07	0.405665	0.39	0.154	0.00320999	0	Plxdc1
Sgta	0.00014722	0.28162	0.661	0.546	1	0	Sgta		Cdc42se1	2.64198e-07	0.5181	0.752	0.538	0.00358596	0	Cdc42se1
Pank3	0.000152953	0.26602	0.468	0.326	1	0	Pank3		Cldn1	2.64873e-07	0.480121	0.686	0.403	0.00359513	0	Cldn1
Gsta4	0.00015622	0.251746	0.478	0.323	1	0	Gsta4		Unc5b	2.70352e-07	0.330312	0.286	0.089	0.00366949	0	Unc5b
Scd2	0.000160424	0.270445	0.769	0.647	1	0	Scd2		Emp1	2.95056e-07	0.511397	0.895	0.725	0.0040048	0	Emp1
Fgfrl1	0.000214091	0.273225	0.704	0.567	1	0	Fgfrl1		Cyp1a1	2.991e-07	0.479154	0.219	0.052	0.00405968	0	Cyp1a1
Derl1	0.000226655	0.323986	0.613	0.523	1	0	Derl1		Ugt1a1	3.00118e-07	0.546783	0.324	0.121	0.0040735	0	Ugt1a1
Abhd5	0.000245865	0.265289	0.661	0.537	1	0	Abhd5		Tiam1	3.03108e-07	0.342355	0.629	0.311	0.00411408	0	Tiam1
Sort1	0.000261004	0.275767	0.398	0.271	1	0	Sort1		Wasf2	3.0677e-07	0.411952	0.971	0.905	0.00416378	0	Wasf2
Gprc5b	0.000278183	0.2539	0.548	0.411	1	0	Gprc5b		Tnfrsf18	3.06911e-07	0.352269	0.41	0.167	0.0041657	0	Tnfrsf18
Cyp2d22	0.000293875	0.271498	0.398	0.261	1	0	Cyp2d22		Gk5	3.07105e-07	0.474644	0.41	0.18	0.00416833	0	Gk5
Dram1	0.000369773	0.322628	0.554	0.45	1	0	Dram1		Rnf39	3.09865e-07	0.378459	0.581	0.295	0.00420579	0	Rnf39
Romo1	0.000396021	0.280934	0.591	0.468	1	0	Romo1		Ephb6	3.17271e-07	0.422478	0.638	0.331	0.00430631	0	Ephb6
Rgl1	0.000438309	0.307559	0.672	0.594	1	0	Rgl1		Bmp2	3.48528e-07	0.530056	0.324	0.121	0.00473057	0	Bmp2
Itih5	0.000464745	0.272094	0.683	0.578	1	0	Itih5		Jag2	4.81558e-07	0.472753	0.543	0.298	0.00653619	0	Jag2
1700037H04Rik	0.000501746	0.250242	0.591	0.456	1	0	1700037H04Rik		S100a8	5.10287e-07	0.460417	0.21	0.049	0.00692613	0	S100a8
Pde3b	0.000533452	0.288791	0.5	0.397	1	0	Pde3b		Dlk2	5.43924e-07	0.348725	0.305	0.102	0.00738269	0	Dlk2
Tmem135	0.000557993	0.25857	0.694	0.601	1	0	Tmem135		Gas2l1	5.54074e-07	0.561357	0.743	0.551	0.00752044	0	Gas2l1
Art3	0.000560349	0.251255	0.468	0.333	1	0	Art3		Hmgcs2	5.78243e-07	0.592332	0.6	0.384	0.0078485	0	Hmgcs2
Sgce	0.000564544	0.266258	0.446	0.323	1	0	Sgce		Epn3	5.82202e-07	0.415165	0.476	0.226	0.00790223	0	Epn3
Cald1	0.00075319	0.251474	0.672	0.58	1	0	Cald1		Rnf208	5.84473e-07	0.375072	0.438	0.193	0.00793305	0	Rnf208
Thbd	0.000762082	0.275568	0.425	0.31	1	0	Thbd		Timp3	5.8697e-07	0.490236	0.924	0.83	0.00796694	0	Timp3
Svep1	0.00122135	0.253992	0.651	0.544	1	0	Svep1		Hnrnpa0	6.36909e-07	0.371653	0.962	0.967	0.00864477	0	Hnrnpa0
Kank3	0.00154082	0.27388	0.559	0.461	1	0	Kank3		Prom2	6.57305e-07	0.410014	0.476	0.226	0.0089216	0	Prom2
Fzd4	0.00385141	0.267621	0.43	0.339	1	0	Fzd4		Car12	6.99721e-07	0.38218	0.295	0.102	0.00949731	0	Car12
Myh4	5.14269e-52	1.46604	1	0.888	7.028e-48	1	Myh4		Dstn	7.17867e-07	0.354847	0.886	0.649	0.00974361	0	Dstn
Acta1	8.73242e-52	1.43674	1	0.877	1.19337e-47	1	Acta1		Sgpp1	7.18614e-07	0.450228	0.8	0.603	0.00975375	0	Sgpp1
Ckm	2.80108e-51	1.43899	1	0.838	3.82796e-47	1	Ckm		Ly6d	7.56732e-07	0.368214	0.895	0.692	0.0102711	0	Ly6d
Atp2a1	9.66769e-51	1.3863	1	0.746	1.32119e-46	1	Atp2a1		Fst	7.68283e-07	0.654339	0.629	0.403	0.0104279	0	Fst
Pvalb	1.52898e-50	1.44944	1	0.656	2.0895e-46	1	Pvalb		Nebl	8.05763e-07	0.475924	0.467	0.23	0.0109366	0	Nebl
Myh1	2.35469e-50	1.52192	1	0.613	3.21792e-46	1	Myh1		Grem1	8.64086e-07	0.297823	0.2	0.046	0.0117282	0	Grem1
Tnnc2	5.81234e-50	1.45976	1	0.769	7.94314e-46	1	Tnnc2		Rab11fip1	9.14186e-07	0.353022	0.648	0.37	0.0124082	0	Rab11fip1
Ttn	2.72775e-49	1.33706	1	0.726	3.72774e-45	1	Ttn		Serpinb8	9.99884e-07	0.342277	0.59	0.298	0.0135714	0	Serpinb8
Tnnt3	3.87145e-49	1.38659	1	0.753	5.29072e-45	1	Tnnt3		Bicdl1	1.08824e-06	0.435572	0.524	0.259	0.0147707	0	Bicdl1
Mylpf	4.7183e-49	1.40504	1	0.708	6.44803e-45	1	Mylpf		S100a16	1.1094e-06	0.520631	0.848	0.728	0.0150579	0	S100a16
Tpm2	3.9572e-48	1.24182	1	0.912	5.40791e-44	1	Tpm2		Gpsm2	1.14526e-06	0.325426	0.362	0.144	0.0155446	0	Gpsm2
Des	1.98531e-46	1.15317	0.992	0.654	2.71312e-42	1	Des		Atp6v1c2	1.14564e-06	0.532396	0.543	0.302	0.0155498	0	Atp6v1c2
Eno3	1.03765e-45	1.18806	1	0.581	1.41806e-41	1	Eno3		Ski	1.14718e-06	0.375912	0.971	0.928	0.0155706	0	Ski
Mybpc2	2.69432e-45	1.10181	0.962	0.372	3.68205e-41	1	Mybpc2		Rab11fip4	1.1558e-06	0.382684	0.505	0.243	0.0156877	0	Rab11fip4
Pygm	8.86728e-45	1.2277	0.97	0.421	1.2118e-40	1	Pygm		Igsf9	1.33497e-06	0.330729	0.333	0.125	0.0181196	0	Igsf9
Casq1	1.51231e-44	1.2354	0.962	0.354	2.06672e-40	1	Casq1		Actn1	1.35894e-06	0.6922	0.705	0.557	0.0184449	0	Actn1
Tcap	1.497e-43	1.22393	0.947	0.368	2.0458e-39	1	Tcap		Crip1	1.48503e-06	0.402194	0.99	0.961	0.0201563	0	Crip1
Myl1	3.41477e-43	1.2014	0.985	0.597	4.66662e-39	1	Myl1		Tmem19	1.52843e-06	0.353995	0.495	0.256	0.0207454	0	Tmem19
Tpm1	3.3175e-42	1.05586	1	0.9	4.53369e-38	1	Tpm1		Ago1	1.57228e-06	0.415362	0.638	0.407	0.0213406	0	Ago1
Tnni2	7.44546e-41	1.09114	0.94	0.389	1.0175e-36	1	Tnni2		Mink1	1.59102e-06	0.445009	0.781	0.564	0.021595	0	Mink1
Retnla	1.79463e-38	1.93829	1	0.808	2.45254e-34	1	Retnla		Slc38a2	1.6322e-06	0.492977	0.819	0.669	0.0221538	0	Slc38a2
Pgam2	4.10408e-37	0.972287	0.85	0.272	5.60863e-33	1	Pgam2		Anp32b	1.65083e-06	0.353083	0.981	0.944	0.0224067	0	Anp32b
Myoz1	1.09889e-36	0.993425	0.872	0.311	1.50174e-32	1	Myoz1		Cebpb	1.71464e-06	0.516017	0.962	0.928	0.0232728	0	Cebpb
Actn3	2.63516e-35	1.04817	0.842	0.317	3.60122e-31	1	Actn3		Nt5e	1.71517e-06	0.583132	0.476	0.266	0.0232799	0	Nt5e
Obscn	6.11299e-33	0.869419	0.744	0.215	8.35401e-29	1	Obscn		Gja1	1.77661e-06	0.49899	0.886	0.754	0.024114	0	Gja1
Eef1a2	4.4782e-32	0.895686	0.797	0.268	6.11991e-28	1	Eef1a2		Ptgr1	1.83584e-06	0.382625	0.686	0.433	0.0249179	0	Ptgr1
Apobec2	1.42728e-31	0.88688	0.782	0.254	1.95052e-27	1	Apobec2		Anxa4	1.87728e-06	0.420553	0.952	0.862	0.0254804	0	Anxa4
Ryr1	6.03208e-31	0.873916	0.805	0.301	8.24345e-27	1	Ryr1		Bcl6	2.08094e-06	0.42834	0.79	0.6	0.0282446	0	Bcl6
Cox6a2	6.01544e-29	0.744955	0.82	0.321	8.22069e-25	1	Cox6a2		Jund	2.0819e-06	0.398021	0.99	0.99	0.0282576	0	Jund
Klhl41	6.55815e-28	0.755636	0.699	0.209	8.96236e-24	1	Klhl41		Ephx1	2.08364e-06	0.489431	0.762	0.587	0.0282812	0	Ephx1
Pfkm	3.67759e-27	0.868969	0.842	0.399	5.0258e-23	1	Pfkm		Inpp4b	2.08632e-06	0.404283	0.533	0.298	0.0283176	0	Inpp4b
Krt10	4.00855e-27	0.32594	0.977	0.748	5.47809e-23	1	Krt10		Reep5	2.28002e-06	0.403216	1	0.99	0.0309467	0	Reep5
Neb	9.1917e-27	0.677496	0.744	0.245	1.25614e-22	1	Neb		Kctd10	2.31154e-06	0.413875	0.686	0.466	0.0313745	0	Kctd10
Krtdap	3.25203e-26	0.423453	0.925	0.603	4.44422e-22	1	Krtdap		Vangl2	2.34217e-06	0.318454	0.457	0.213	0.0317903	0	Vangl2
Krt77	7.20235e-25	0.262769	0.955	0.648	9.84273e-21	1	Krt77		Hras	2.34666e-06	0.368495	0.914	0.702	0.0318512	0	Hras
Ckmt2	2.31968e-24	0.612306	0.602	0.166	3.17008e-20	1	Ckmt2		Eps8l1	2.53411e-06	0.320515	0.657	0.367	0.0343954	0	Eps8l1
Csrp3	5.04959e-24	0.598566	0.677	0.213	6.90077e-20	1	Csrp3		Perp	2.57777e-06	0.396167	0.476	0.236	0.0349881	0	Perp
Clec3b	2.53646e-23	0.956572	0.985	0.916	3.46633e-19	1	Clec3b		Fabp5	2.58886e-06	0.878137	0.79	0.721	0.0351386	0	Fabp5
Actn2	2.9219e-23	0.575845	0.684	0.227	3.99306e-19	1	Actn2		Cyp2f2	2.59555e-06	0.447948	0.886	0.679	0.0352294	0	Cyp2f2
Hspb6	3.14593e-23	0.713862	0.812	0.382	4.29923e-19	1	Hspb6		Zfp36l2	2.63685e-06	0.333983	1	0.98	0.03579	0	Zfp36l2
Trdn	5.08697e-23	0.65459	0.639	0.211	6.95185e-19	1	Trdn		Lama3	2.6611e-06	0.391848	0.41	0.19	0.0361192	0	Lama3
Cd74	6.55764e-23	0.498122	1	0.998	8.96167e-19	1	Cd74		Klc3	2.67557e-06	0.41124	0.638	0.397	0.0363155	0	Klc3
Lor	7.77579e-23	0.259799	0.91	0.56	1.06264e-18	1	Lor		Kcnd3	2.79701e-06	0.288806	0.19	0.046	0.0379639	0	Kcnd3
Mylk2	1.58465e-22	0.570388	0.609	0.18	2.16558e-18	1	Mylk2		Igfbp2	2.84639e-06	0.436058	0.352	0.148	0.0386341	0	Igfbp2
Slc25a4	2.86658e-22	0.596063	1	0.937	3.91747e-18	1	Slc25a4		Gata3	2.93873e-06	0.342263	0.838	0.63	0.0398874	0	Gata3
Myot	5.47161e-22	0.594063	0.602	0.178	7.4775e-18	1	Myot		Tgfbi	3.20477e-06	0.50346	0.648	0.433	0.0434983	0	Tgfbi
Ptp4a3	5.92125e-22	0.680979	0.91	0.569	8.09198e-18	1	Ptp4a3		Nipal4	3.38716e-06	0.313044	0.524	0.262	0.0459739	0	Nipal4
Mstn	7.01083e-22	0.704157	0.571	0.168	9.581e-18	1	Mstn		Irx4	3.42202e-06	0.31745	0.267	0.089	0.046447	0	Irx4
Col1a2	7.12769e-22	0.539632	1	0.998	9.7407e-18	1	Col1a2		Cdh1	3.44315e-06	0.411808	0.676	0.433	0.0467339	0	Cdh1
Col1a1	1.37423e-21	0.524083	1	0.998	1.87802e-17	1	Col1a1		Akna	3.49426e-06	0.425142	0.524	0.292	0.0474276	0	Akna
Klhl31	1.41816e-21	0.523204	0.541	0.141	1.93806e-17	1	Klhl31		Esrp2	3.50193e-06	0.337772	0.514	0.269	0.0475317	0	Esrp2
Smtnl2	1.48806e-21	0.598966	0.564	0.162	2.03358e-17	1	Smtnl2		Nectin1	3.5096e-06	0.399203	0.743	0.482	0.0476358	0	Nectin1
Krt15	1.69064e-21	0.356268	0.977	0.644	2.31043e-17	1	Krt15		Slc2a1	3.5276e-06	0.363996	0.714	0.449	0.0478801	0	Slc2a1
Mlf1	3.04849e-21	0.629709	0.639	0.217	4.16606e-17	1	Mlf1		Kank1	3.54401e-06	0.361083	0.771	0.525	0.0481029	0	Kank1
Cmya5	3.62723e-21	0.633222	0.647	0.219	4.95697e-17	1	Cmya5		Abcc1	3.65943e-06	0.471421	0.743	0.498	0.0496694	0	Abcc1
Fhl1	8.19802e-21	0.761936	0.797	0.415	1.12034e-16	1	Fhl1		Gm13178	3.67875e-06	0.25896	0.181	0.043	0.0499317	0	Gm13178
Myom1	8.98862e-21	0.589111	0.684	0.252	1.22839e-16	1	Myom1		Ppp1r13l	3.757e-06	0.378661	0.686	0.41	0.0509938	0	Ppp1r13l
Aldoa	3.0365e-20	0.492957	1	0.996	4.14968e-16	1	Aldoa		Mycbp2	3.76378e-06	0.388301	0.895	0.774	0.0510858	0	Mycbp2
Jsrp1	6.2524e-20	0.519643	0.481	0.121	8.54453e-16	1	Jsrp1		Prickle2	3.76713e-06	0.450064	0.476	0.252	0.0511313	0	Prickle2
Tmem38a	6.85654e-20	0.580572	0.669	0.254	9.37014e-16	1	Tmem38a		Wwp2	3.86387e-06	0.481176	0.543	0.315	0.0524443	0	Wwp2
Myom2	1.67517e-19	0.65105	0.571	0.188	2.28928e-15	1	Myom2		Ssbp3	4.02972e-06	0.401497	0.638	0.426	0.0546954	0	Ssbp3
Mybpc1	1.91005e-19	0.611208	0.639	0.237	2.61027e-15	1	Mybpc1		Plekhg6	4.05289e-06	0.333729	0.41	0.19	0.0550098	0	Plekhg6
Dpt	5.23741e-19	0.713746	0.97	0.877	7.15744e-15	1	Dpt		Dcn	4.35856e-06	0.469305	1	0.961	0.0591587	0	Dcn
Myh2	1.53024e-18	0.497843	0.586	0.196	2.09122e-14	1	Myh2		Add3	4.48496e-06	0.402413	0.714	0.515	0.0608744	0	Add3
Trim54	1.59665e-18	0.462516	0.414	0.094	2.18199e-14	1	Trim54		Itgbl1	4.52103e-06	0.30026	0.381	0.167	0.0613639	0	Itgbl1
Smpx	2.23704e-18	0.575576	0.602	0.213	3.05714e-14	1	Smpx		Eid1	5.07541e-06	0.442323	0.933	0.816	0.0688885	0	Eid1
Calm4	3.09576e-18	0.250112	0.805	0.395	4.23067e-14	1	Calm4		Fbxl3	5.1203e-06	0.389987	0.762	0.574	0.0694979	0	Fbxl3
Mb	3.16234e-18	0.477963	0.489	0.135	4.32166e-14	1	Mb		Gli1	5.18301e-06	0.280622	0.238	0.075	0.070349	0	Gli1
Ldb3	2.49768e-17	0.537918	0.586	0.211	3.41332e-13	1	Ldb3		Il13ra1	5.30139e-06	0.390396	0.676	0.43	0.0719558	0	Il13ra1
Nrap	4.38942e-17	0.486354	0.556	0.19	5.99858e-13	1	Nrap		Ndel1	5.37267e-06	0.429767	0.819	0.639	0.0729233	0	Ndel1
Lgals7	5.03601e-17	0.304699	0.917	0.62	6.88221e-13	1	Lgals7		Phyhip	5.50801e-06	0.289453	0.286	0.102	0.0747602	0	Phyhip
Adssl1	1.23983e-16	0.49648	0.647	0.26	1.69435e-12	1	Adssl1		Ecm1	5.53291e-06	0.401224	0.914	0.767	0.0750982	0	Ecm1
Ccl8	1.5934e-16	0.991829	0.812	0.536	2.17754e-12	1	Ccl8		Msmo1	5.53933e-06	0.527236	0.619	0.403	0.0751853	0	Msmo1
Pde4dip	2.62707e-16	0.590475	0.624	0.256	3.59015e-12	1	Pde4dip		2310046K23Rik	5.67711e-06	0.555228	0.448	0.223	0.0770554	0	2310046K23Rik
Cryab	2.65877e-16	0.532348	0.729	0.354	3.63348e-12	1	Cryab		Coro1c	5.68117e-06	0.38185	0.581	0.361	0.0771105	0	Coro1c
Anxa8	2.81535e-16	0.280192	0.88	0.479	3.84745e-12	1	Anxa8		Aadacl4	5.70056e-06	0.576443	0.257	0.092	0.0773736	0	Aadacl4
Cd209f	6.00491e-16	0.787179	0.684	0.364	8.20631e-12	1	Cd209f		Cd34	5.9015e-06	0.488762	0.943	0.816	0.0801011	0	Cd34
Fhl3	1.00025e-15	0.612223	0.699	0.362	1.36695e-11	1	Fhl3		Hdgf	6.01864e-06	0.317793	1	0.934	0.081691	0	Hdgf
Ddit4l	1.61282e-15	0.447667	0.421	0.117	2.20408e-11	1	Ddit4l		Abhd12b	6.0392e-06	0.375945	0.257	0.089	0.0819701	0	Abhd12b
Tmod4	2.11706e-15	0.520425	0.541	0.207	2.89318e-11	1	Tmod4		Lipm	6.61832e-06	0.273717	0.552	0.279	0.0898305	0	Lipm
Txlnb	4.99313e-15	0.42965	0.421	0.121	6.82361e-11	1	Txlnb		Gm20219	7.08229e-06	0.430564	0.543	0.315	0.096128	0	Gm20219
Jph1	5.26295e-15	0.48903	0.496	0.17	7.19234e-11	1	Jph1		Acox2	7.38191e-06	0.313065	0.21	0.062	0.100195	0	Acox2
Ccl6	7.62818e-15	0.786685	0.654	0.344	1.04247e-10	1	Ccl6		Zfp750	7.38802e-06	0.372704	0.648	0.374	0.100278	0	Zfp750
Hrc	7.90175e-15	0.382451	0.361	0.09	1.07985e-10	1	Hrc		Osr2	7.42692e-06	0.427526	0.495	0.282	0.100806	0	Osr2
Jph2	9.62957e-15	0.519327	0.451	0.149	1.31598e-10	1	Jph2		Ptpn13	7.52312e-06	0.35223	0.524	0.279	0.102111	0	Ptpn13
Rtn2	9.94923e-15	0.455582	0.564	0.215	1.35966e-10	1	Rtn2		Padi4	8.0812e-06	0.271774	0.162	0.036	0.109686	0	Padi4
Cd209g	1.13946e-14	0.587233	0.579	0.249	1.55719e-10	1	Cd209g		Lamb3	8.12831e-06	0.358099	0.371	0.167	0.110326	0	Lamb3
Krt5	1.67448e-14	0.255295	0.932	0.658	2.28834e-10	1	Krt5		Gm973	8.46284e-06	0.351268	0.257	0.092	0.114866	0	Gm973
Pcolce2	2.19299e-14	0.714842	0.714	0.431	2.99695e-10	1	Pcolce2		BC034090	8.66189e-06	0.292156	0.21	0.062	0.117568	0	BC034090
Myo18b	2.41227e-14	0.358692	0.353	0.086	3.29661e-10	1	Myo18b		Chit1	8.67535e-06	0.380507	0.629	0.348	0.117751	0	Chit1
Timp2	9.12491e-14	0.589124	0.992	0.916	1.24701e-09	1	Timp2		Bspry	8.89741e-06	0.398412	0.295	0.118	0.120764	0	Bspry
Scn4b	1.18922e-13	0.371713	0.391	0.115	1.62519e-09	1	Scn4b		Slc26a7	9.01525e-06	0.400916	0.162	0.036	0.122364	0	Slc26a7
Sbk2	1.23021e-13	0.411887	0.376	0.108	1.68121e-09	1	Sbk2		Itpkc	9.14569e-06	0.332259	0.4	0.19	0.124134	0	Itpkc
Ank1	2.45925e-13	0.352642	0.391	0.115	3.36082e-09	1	Ank1		Marveld1	9.41937e-06	0.414275	0.619	0.413	0.127849	0	Marveld1
Tnxb	2.49018e-13	0.633022	0.902	0.781	3.40309e-09	1	Tnxb		Nop53	9.53782e-06	0.472532	0.819	0.643	0.129457	0	Nop53
C4b	2.80772e-13	0.687802	0.857	0.636	3.83703e-09	1	C4b		Myh14	9.62604e-06	0.475979	0.667	0.449	0.130654	0	Myh14
Krt14	4.57113e-13	0.261247	0.895	0.569	6.24691e-09	1	Krt14		Cadm3	9.9173e-06	0.398785	0.648	0.433	0.134608	0	Cadm3
Krt17	8.66194e-13	0.261345	0.744	0.387	1.18374e-08	1	Krt17		Elovl7	1.00522e-05	0.511088	0.371	0.174	0.136439	0	Elovl7
Col3a1	1.19464e-12	0.334206	1	1	1.6326e-08	1	Col3a1		Dct	1.05863e-05	0.320515	0.171	0.043	0.143687	0	Dct
Pi16	2.17254e-12	0.746924	0.722	0.456	2.96899e-08	1	Pi16		Kif21a	1.07501e-05	0.254935	0.657	0.38	0.145911	0	Kif21a
Mybph	3.1298e-12	0.34108	0.361	0.108	4.27718e-08	1	Mybph		Tmem79	1.08609e-05	0.37082	0.533	0.308	0.147415	0	Tmem79
Usp13	3.59281e-12	0.330104	0.316	0.084	4.90993e-08	1	Usp13		Adgra3	1.12227e-05	0.360601	0.79	0.548	0.152326	0	Adgra3
Myoz3	4.42853e-12	0.33519	0.308	0.08	6.05203e-08	1	Myoz3		Fhdc1	1.15202e-05	0.300352	0.438	0.21	0.156364	0	Fhdc1
Atp1b1	4.77748e-12	0.580728	0.677	0.38	6.52891e-08	1	Atp1b1		Scara3	1.18314e-05	0.500618	0.543	0.348	0.160588	0	Scara3
Tppp3	6.36135e-12	0.486497	0.774	0.466	8.69342e-08	1	Tppp3		Abtb2	1.24309e-05	0.370914	0.486	0.259	0.168725	0	Abtb2
H2-Eb1	8.78294e-12	0.450741	0.865	0.638	1.20028e-07	1	H2-Eb1		Snrnp70	1.27046e-05	0.349038	0.981	0.948	0.172439	0	Snrnp70
Lce1a2	9.0782e-12	0.317796	0.489	0.19	1.24063e-07	1	Lce1a2		Frmd6	1.29254e-05	0.39743	0.733	0.531	0.175436	0	Frmd6
Smyd1	9.68282e-12	0.383415	0.368	0.117	1.32325e-07	1	Smyd1		Cd82	1.29398e-05	0.353714	0.905	0.751	0.175632	0	Cd82
C1qa	1.22928e-11	0.682185	0.895	0.753	1.67994e-07	1	C1qa		Eps8l2	1.29431e-05	0.429221	0.619	0.41	0.175677	0	Eps8l2
1110002E22Rik	1.35388e-11	0.321118	0.331	0.094	1.85021e-07	1	1110002E22Rik		Ahnak2	1.33912e-05	0.27094	0.495	0.239	0.181758	0	Ahnak2
Fbn1	1.3726e-11	0.591527	0.774	0.573	1.8758e-07	1	Fbn1		Serpinb2	1.39023e-05	0.25569	0.495	0.243	0.188696	0	Serpinb2
Ahnak	2.52717e-11	0.321602	1	0.99	3.45362e-07	1	Ahnak		Secisbp2l	1.39919e-05	0.495828	0.648	0.475	0.189912	0	Secisbp2l
Cd34	2.62897e-11	0.555248	0.827	0.644	3.59275e-07	1	Cd34		Rarg	1.40017e-05	0.419186	0.829	0.672	0.190046	0	Rarg
Apoe	2.78726e-11	0.32004	0.985	0.961	3.80907e-07	1	Apoe		Ar	1.40231e-05	0.400916	0.562	0.351	0.190336	0	Ar
Mrc1	4.10971e-11	0.520856	0.737	0.481	5.61633e-07	1	Mrc1		Fam83h	1.42634e-05	0.295074	0.4	0.187	0.193597	0	Fam83h
Gas7	5.59718e-11	0.588902	0.699	0.448	7.64911e-07	1	Gas7		Slain2	1.49482e-05	0.359096	0.724	0.511	0.202892	0	Slain2
Bin1	5.62409e-11	0.476199	0.737	0.479	7.68589e-07	1	Bin1		Gsdma3	1.55325e-05	0.339439	0.2	0.059	0.210823	0	Gsdma3
Lmod3	6.8449e-11	0.327166	0.353	0.117	9.35424e-07	1	Lmod3		Sh3bp1	1.59853e-05	0.290882	0.59	0.341	0.216968	0	Sh3bp1
Mypn	1.22944e-10	0.364205	0.308	0.09	1.68015e-06	1	Mypn		Plekhn1	1.61958e-05	0.368028	0.819	0.626	0.219826	0	Plekhn1
Unc45b	1.28812e-10	0.334522	0.316	0.094	1.76034e-06	1	Unc45b		Il1b	1.63427e-05	0.62909	0.352	0.167	0.221819	0	Il1b
Cd248	1.72914e-10	0.605949	0.744	0.493	2.36304e-06	1	Cd248		Rgs12	1.68889e-05	0.443783	0.629	0.436	0.229233	0	Rgs12
Ky	1.94036e-10	0.364917	0.331	0.104	2.6517e-06	1	Ky		Ldah	1.75909e-05	0.5468	0.619	0.439	0.238761	0	Ldah
Cd163	4.37546e-10	0.519954	0.654	0.393	5.97951e-06	1	Cd163		Dgat2l6	1.91554e-05	0.473464	0.152	0.036	0.259997	0	Dgat2l6
Pdlim3	5.40783e-10	0.394286	0.496	0.223	7.39033e-06	1	Pdlim3		Med13l	1.99021e-05	0.369119	0.733	0.58	0.270132	0	Med13l
Lgals3	1.17541e-09	0.251067	0.835	0.589	1.60632e-05	1	Lgals3		Arg1	2.10143e-05	0.506788	0.429	0.233	0.285227	0	Arg1
Akr1c14	1.51824e-09	0.409639	0.459	0.207	2.07483e-05	1	Akr1c14		Tns3	2.14591e-05	0.42572	0.648	0.469	0.291265	0	Tns3
Itgb1bp2	1.53334e-09	0.272575	0.316	0.102	2.09546e-05	1	Itgb1bp2		Trappc10	2.2182e-05	0.348008	0.59	0.37	0.301077	0	Trappc10
Flnc	2.04054e-09	0.293446	0.406	0.16	2.7886e-05	1	Flnc		Cachd1	2.30152e-05	0.323187	0.581	0.357	0.312386	0	Cachd1
Ccl9	2.19382e-09	0.392981	0.451	0.198	2.99808e-05	1	Ccl9		Iqgap1	2.33783e-05	0.369665	0.895	0.823	0.317313	0	Iqgap1
Ppp1r3a	2.20088e-09	0.258355	0.263	0.074	3.00772e-05	1	Ppp1r3a		Gfra1	2.40976e-05	0.263939	0.219	0.072	0.327077	0	Gfra1
Plpp3	2.2028e-09	0.494638	0.947	0.873	3.01035e-05	1	Plpp3		Crybg1	2.4127e-05	0.337601	0.667	0.436	0.327476	0	Crybg1
Art1	2.28027e-09	0.308553	0.323	0.11	3.11622e-05	1	Art1		Mc5r	2.41654e-05	0.419663	0.333	0.154	0.327997	0	Mc5r
Igfbp6	2.39998e-09	0.537491	0.669	0.438	3.27981e-05	1	Igfbp6		Cd209d	2.4438e-05	0.359778	0.6	0.357	0.331696	0	Cd209d
Axl	3.50681e-09	0.542336	0.782	0.611	4.79241e-05	1	Axl		Egr2	2.7122e-05	0.385611	0.41	0.213	0.368127	0	Egr2
Cst3	4.25264e-09	0.307992	1	1	5.81166e-05	1	Cst3		Crybg2	2.75643e-05	0.257326	0.429	0.21	0.37413	0	Crybg2
Gltp	4.60074e-09	0.303841	0.699	0.423	6.28738e-05	1	Gltp		Dnajb1	2.77097e-05	0.377265	0.6	0.38	0.376104	0	Dnajb1
Lmod2	4.69516e-09	0.300825	0.346	0.125	6.41641e-05	1	Lmod2		Dek	2.93162e-05	0.400092	0.781	0.685	0.397909	0	Dek
Lsp1	5.62852e-09	0.44739	0.684	0.446	7.69193e-05	1	Lsp1		Tubb4b	2.99807e-05	0.370787	0.733	0.482	0.406928	0	Tubb4b
Tnnt1	6.48922e-09	0.375908	0.391	0.168	8.86816e-05	1	Tnnt1		Sfswap	3.04352e-05	0.393257	0.648	0.433	0.413097	0	Sfswap
Clec10a	9.02365e-09	0.540967	0.586	0.356	0.000123317	1	Clec10a		Ccn1	3.08118e-05	0.675401	0.59	0.4	0.418208	0	Ccn1
Fstl1	1.46818e-08	0.469768	0.714	0.493	0.000200641	1	Fstl1		Timp2	3.21645e-05	0.303867	0.981	0.934	0.436569	0	Timp2
F13a1	1.59284e-08	0.451264	0.579	0.344	0.000217677	1	F13a1		Fam83f	3.2198e-05	0.333828	0.629	0.38	0.437024	0	Fam83f
Zfp106	1.84114e-08	0.478338	0.707	0.491	0.00025161	1	Zfp106		Ndfip2	3.23349e-05	0.364202	0.724	0.511	0.438882	0	Ndfip2
Ctsk	2.00332e-08	0.41145	0.767	0.517	0.000273774	1	Ctsk		Msl1	3.34963e-05	0.363922	0.905	0.807	0.454646	0	Msl1
Rbm24	2.53508e-08	0.277933	0.308	0.108	0.000346444	1	Rbm24		Egr1	3.35326e-05	0.961111	0.667	0.531	0.455138	0	Egr1
Il4ra	2.53878e-08	0.478423	0.586	0.366	0.000346949	1	Il4ra		Pawr	3.55551e-05	0.422943	0.619	0.452	0.482589	0	Pawr
H2-Ab1	3.66455e-08	0.265338	0.887	0.744	0.000500798	1	H2-Ab1		Foxp1	3.64779e-05	0.392989	0.524	0.338	0.495115	0	Foxp1
Atp1a2	6.63337e-08	0.329709	0.992	0.785	0.000906516	1	Atp1a2		Snrpe	3.67996e-05	0.342716	0.733	0.561	0.499481	0	Snrpe
Fgl2	7.40186e-08	0.480358	0.579	0.35	0.00101154	1	Fgl2		Ccdc120	3.70962e-05	0.304365	0.457	0.243	0.503507	0	Ccdc120
Prrx1	9.73816e-08	0.370221	0.677	0.434	0.00133082	1	Prrx1		Sqle	3.77252e-05	0.353714	0.543	0.328	0.512045	0	Sqle
Selenop	1.39242e-07	0.282524	1	0.992	0.00190288	1	Selenop		Nrarp	3.8084e-05	0.290882	0.533	0.302	0.516914	0	Nrarp
Fcna	1.92704e-07	0.327641	0.271	0.1	0.00263349	1	Fcna		Slc45a3	3.8624e-05	0.34186	0.343	0.161	0.524243	0	Slc45a3
Selenow	2.89467e-07	0.268295	0.985	0.941	0.00395585	1	Selenow		Apcdd1	3.86799e-05	0.34296	0.657	0.443	0.525003	0	Apcdd1
Fitm1	2.9173e-07	0.255971	0.338	0.143	0.00398678	1	Fitm1		Slc7a6	3.88976e-05	0.319849	0.39	0.197	0.527957	0	Slc7a6
Tyrobp	2.94941e-07	0.323683	0.481	0.26	0.00403067	1	Tyrobp		Atp13a2	3.90004e-05	0.40795	0.648	0.498	0.529353	0	Atp13a2
Rnase4	3.1034e-07	0.339021	0.925	0.853	0.0042411	1	Rnase4		Rab27a	3.93247e-05	0.355354	0.4	0.207	0.533754	0	Rab27a
Cilp	3.82488e-07	0.293446	0.474	0.245	0.00522708	1	Cilp		Clec3b	3.99818e-05	0.36568	0.981	0.964	0.542674	0	Clec3b
Nbl1	6.82394e-07	0.391908	0.759	0.583	0.0093256	1	Nbl1		Fzd1	4.04931e-05	0.597533	0.61	0.475	0.549613	0	Fzd1
Ampd1	6.85873e-07	0.262419	0.271	0.102	0.00937314	1	Ampd1		Sec22b	4.09862e-05	0.407042	0.638	0.452	0.556306	0	Sec22b
Eln	8.25784e-07	0.404477	0.662	0.479	0.0112852	1	Eln		Slc16a13	4.10092e-05	0.347898	0.371	0.184	0.556618	0	Slc16a13
Ace	9.67329e-07	0.37288	0.436	0.235	0.0132195	1	Ace		Osbpl3	4.12711e-05	0.349386	0.429	0.233	0.560172	0	Osbpl3
Cfh	1.29652e-06	0.335537	0.722	0.515	0.0177182	1	Cfh		Herpud1	4.1635e-05	0.390462	0.648	0.469	0.565112	0	Herpud1
Pcolce	1.62571e-06	0.381185	0.812	0.716	0.0222169	1	Pcolce		Lypd3	4.21722e-05	0.315027	0.514	0.279	0.572404	0	Lypd3
Mfap4	1.73616e-06	0.285352	0.481	0.262	0.0237264	1	Mfap4		Hmgcr	4.52524e-05	0.350585	0.4	0.21	0.614211	0	Hmgcr
Fndc1	2.15396e-06	0.490777	0.556	0.36	0.0294361	1	Fndc1		Fosb	4.70443e-05	1.41261	0.39	0.223	0.638532	0	Fosb
Gas6	2.17092e-06	0.349532	0.887	0.793	0.0296678	1	Gas6		Cnn2	4.75613e-05	0.373675	0.886	0.744	0.645549	0	Cnn2
Phtf2	2.18494e-06	0.286425	0.398	0.202	0.0298594	1	Phtf2		Srcin1	4.84572e-05	0.306636	0.429	0.22	0.657709	0	Srcin1
Scara3	2.34509e-06	0.406486	0.436	0.254	0.032048	1	Scara3		Cyp2b19	4.90692e-05	0.39849	0.305	0.131	0.666017	0	Cyp2b19
Ccng1	2.68654e-06	0.333898	0.827	0.708	0.0367143	1	Ccng1		Pi16	4.95772e-05	0.506665	0.705	0.541	0.672912	0	Pi16
Anxa3	3.00564e-06	0.485464	0.639	0.444	0.0410751	1	Anxa3		Mcc	5.05215e-05	0.348942	0.629	0.42	0.685728	0	Mcc
Cfp	3.14505e-06	0.410198	0.571	0.384	0.0429803	1	Cfp		Dapk2	5.09022e-05	0.363922	0.438	0.246	0.690896	0	Dapk2
Rasa4	3.18333e-06	0.318646	0.474	0.272	0.0435034	1	Rasa4		Mfap3l	5.09507e-05	0.279147	0.381	0.19	0.691555	0	Mfap3l
Serpinb6a	3.37222e-06	0.418108	0.609	0.436	0.0460848	1	Serpinb6a		Col8a2	5.14166e-05	0.27094	0.19	0.059	0.697877	0	Col8a2
Alox5ap	3.93959e-06	0.284183	0.406	0.213	0.0538385	1	Alox5ap		Faah	5.15579e-05	0.311505	0.448	0.239	0.699796	0	Faah
Agl	4.19366e-06	0.369395	0.639	0.452	0.0573106	1	Agl		Anxa7	5.24787e-05	0.335603	0.886	0.741	0.712293	0	Anxa7
Ndrg2	4.60626e-06	0.305894	0.782	0.634	0.0629491	1	Ndrg2		Efna4	5.27764e-05	0.290492	0.381	0.19	0.716334	0	Efna4
Cmah	4.63874e-06	0.288228	0.286	0.127	0.063393	1	Cmah		Map3k1	5.35721e-05	0.393668	0.829	0.748	0.727134	0	Map3k1
Tmeff2	4.78787e-06	0.324269	0.368	0.19	0.065431	1	Tmeff2		Tnk2	5.39891e-05	0.4014	0.714	0.541	0.732794	0	Tnk2
Zyx	4.82298e-06	0.324607	0.805	0.652	0.0659109	1	Zyx		Adh7	5.43449e-05	0.260119	0.257	0.102	0.737624	0	Adh7
Scara5	5.48096e-06	0.344008	0.609	0.397	0.0749029	1	Scara5		Kdm1b	5.48392e-05	0.365227	0.533	0.338	0.744332	0	Kdm1b
Wfdc17	5.80889e-06	0.34608	0.383	0.202	0.0793843	1	Wfdc17		Srebf2	5.6456e-05	0.429973	0.676	0.518	0.766277	0	Srebf2
Adamts2	6.33782e-06	0.391889	0.624	0.421	0.0866126	1	Adamts2		Ccl7	5.70844e-05	0.626957	0.743	0.564	0.774807	0	Ccl7
Plekho2	6.53582e-06	0.324683	0.564	0.354	0.0893185	1	Plekho2		Sdr42e1	5.80559e-05	0.270315	0.267	0.108	0.787992	0	Sdr42e1
Oas2	7.87298e-06	0.301308	0.263	0.115	0.107592	1	Oas2		Cbfb	5.94631e-05	0.317113	0.552	0.328	0.807093	0	Cbfb
Plac8	1.2966e-05	0.467254	0.549	0.384	0.177193	1	Plac8		Cyp51	6.29562e-05	0.348702	0.486	0.289	0.854504	0	Cyp51
Ctss	1.36966e-05	0.357878	0.571	0.382	0.187177	1	Ctss		Lpcat3	6.55037e-05	0.548427	0.495	0.311	0.889081	0	Lpcat3
Mgl2	1.40232e-05	0.422301	0.602	0.436	0.191641	1	Mgl2		Plxna2	6.7917e-05	0.405153	0.438	0.256	0.921837	0	Plxna2
Apod	1.49983e-05	0.374203	0.744	0.638	0.204967	1	Apod		Fam81a	7.03365e-05	0.293454	0.333	0.161	0.954677	0	Fam81a
Cd209d	1.64227e-05	0.332721	0.361	0.198	0.224433	1	Cd209d		Hist4h4	7.05177e-05	0.44066	0.676	0.521	0.957137	0	Hist4h4
Man1a	1.98172e-05	0.371817	0.82	0.712	0.270822	1	Man1a		Atp13a1	7.10433e-05	0.361674	0.59	0.397	0.964271	0	Atp13a1
Mef2c	2.26888e-05	0.265567	0.391	0.217	0.310065	1	Mef2c		Slc27a4	7.16349e-05	0.550751	0.543	0.374	0.972301	0	Slc27a4
Scn1b	2.53092e-05	0.256499	0.624	0.427	0.345876	1	Scn1b		Vat1	7.22749e-05	0.367999	0.781	0.649	0.980988	0	Vat1
Cadm3	2.68267e-05	0.251217	0.376	0.198	0.366614	1	Cadm3		Tmem164	7.36425e-05	0.692543	0.429	0.269	0.999549	0	Tmem164
Mup17	3.02549e-05	0.380157	0.504	0.327	0.413464	1	Mup17		Rgmb	7.36463e-05	0.343272	0.667	0.479	0.999601	0	Rgmb
Cd209a	3.72681e-05	0.257092	0.398	0.225	0.509305	1	Cd209a		Thbs1	7.53229e-05	0.473167	0.724	0.597	1	0	Thbs1
Ccl24	4.28567e-05	0.310208	0.331	0.178	0.585679	1	Ccl24		Wfdc3	7.91773e-05	0.353205	0.21	0.075	1	0	Wfdc3
Laptm5	4.55431e-05	0.25359	0.526	0.342	0.622392	1	Laptm5		Pxdc1	8.46472e-05	0.351389	0.457	0.266	1	0	Pxdc1
Emilin2	4.66577e-05	0.254483	0.421	0.247	0.637624	1	Emilin2		Gabbr1	8.64883e-05	0.383932	0.695	0.541	1	0	Gabbr1
Chp2	5.06661e-05	0.276712	0.368	0.207	0.692403	1	Chp2		Ivl	8.85035e-05	0.253631	0.438	0.22	1	0	Ivl
Maf	6.31857e-05	0.389244	0.714	0.601	0.863495	1	Maf		Gem	8.858e-05	0.301116	0.41	0.22	1	0	Gem
C1qc	6.85426e-05	0.340312	0.602	0.452	0.936703	1	C1qc		Esyt2	8.96236e-05	0.33817	0.771	0.593	1	0	Esyt2
Fn1	7.84498e-05	0.275122	0.962	0.947	1	1	Fn1		Rdh11	9.27328e-05	0.444846	0.467	0.292	1	0	Rdh11
Cd68	8.45746e-05	0.312387	0.459	0.292	1	1	Cd68		Col4a3bp	9.41196e-05	0.413112	0.724	0.548	1	0	Col4a3bp
Ogn	8.83896e-05	0.355109	0.474	0.323	1	1	Ogn		Ptprf	9.97809e-05	0.378173	0.781	0.577	1	0	Ptprf
Fcgr2b	9.0868e-05	0.279771	0.383	0.229	1	1	Fcgr2b		Ptpn12	0.000102228	0.503996	0.829	0.672	1	0	Ptpn12
Fcgr3	0.000104592	0.2912	0.414	0.256	1	1	Fcgr3		Pard6g	0.000102673	0.310527	0.495	0.282	1	0	Pard6g
Synpo2	0.000111037	0.28902	0.406	0.245	1	1	Synpo2		Baiap2	0.000105237	0.363181	0.743	0.574	1	0	Baiap2
Col14a1	0.000116901	0.360359	0.429	0.272	1	1	Col14a1		Bmp7	0.000107236	0.321288	0.324	0.154	1	0	Bmp7
Mpz	0.00012212	0.502074	0.271	0.139	1	1	Mpz		Scara5	0.000107823	0.340739	0.733	0.58	1	0	Scara5
Unc93b1	0.000182601	0.33551	0.639	0.47	1	1	Unc93b1		Tef	0.000108202	0.391078	0.752	0.554	1	0	Tef
Gpc3	0.00019472	0.291347	0.459	0.309	1	1	Gpc3		Dcaf4	0.000108965	0.419231	0.514	0.341	1	0	Dcaf4
Ski	0.00020189	0.288089	0.88	0.814	1	1	Ski		Sulf2	0.000109091	0.316027	0.41	0.226	1	0	Sulf2
Srgap2	0.000206857	0.253917	0.692	0.532	1	1	Srgap2		Alad	0.000112924	0.462391	0.552	0.41	1	0	Alad
Ccr2	0.000228772	0.26215	0.444	0.284	1	1	Ccr2		Nfix	0.000115032	0.311911	0.886	0.78	1	0	Nfix
Grn	0.000254941	0.341517	0.714	0.601	1	1	Grn		Tfap2a	0.000116855	0.37838	0.41	0.22	1	0	Tfap2a
Pdlim7	0.000287189	0.296897	0.602	0.448	1	1	Pdlim7		Celsr1	0.000117423	0.283464	0.514	0.298	1	0	Celsr1
F830016B08Rik	0.000289635	0.2537	0.211	0.098	1	1	F830016B08Rik		Rhot2	0.00011939	0.357848	0.638	0.472	1	0	Rhot2
Emp3	0.000301312	0.31122	0.481	0.339	1	1	Emp3		Slc6a6	0.000119821	0.504473	0.924	0.82	1	0	Slc6a6
Col5a1	0.000304654	0.322592	0.624	0.501	1	1	Col5a1		Hoxb6	0.000123577	0.282765	0.295	0.138	1	0	Hoxb6
Col6a3	0.00030531	0.253827	0.827	0.748	1	1	Col6a3		Sh3rf2	0.000126099	0.262446	0.448	0.239	1	0	Sh3rf2
Fcer1g	0.000510494	0.299872	0.421	0.284	1	1	Fcer1g		Soat1	0.000129992	0.436725	0.381	0.22	1	0	Soat1
Lgmn	0.000591392	0.333247	0.609	0.487	1	1	Lgmn		Nuak1	0.000130904	0.295443	0.41	0.223	1	0	Nuak1
Stab1	0.000623619	0.314177	0.534	0.395	1	1	Stab1		Epb41l4b	0.000132301	0.383035	0.676	0.521	1	0	Epb41l4b
Vgll3	0.000754847	0.268889	0.466	0.319	1	1	Vgll3		Snx29	0.000133969	0.324213	0.8	0.672	1	0	Snx29
Thbs2	0.000784969	0.297864	0.647	0.562	1	1	Thbs2		Cpxm2	0.000137453	0.276928	0.352	0.18	1	0	Cpxm2
Ecm1	0.000914611	0.301834	0.692	0.593	1	1	Ecm1		Rdh12	0.000144263	0.275386	0.324	0.151	1	0	Rdh12
Tgfbr2	0.000991682	0.284151	0.752	0.671	1	1	Tgfbr2		Nrn1	0.000145046	0.299481	0.381	0.203	1	0	Nrn1
Prss23	0.0011599	0.333695	0.632	0.54	1	1	Prss23		Klf3	0.000145706	0.260956	0.733	0.528	1	0	Klf3
St3gal1	0.0013843	0.284807	0.737	0.616	1	1	St3gal1		5031439G07Rik	0.00016447	0.332139	0.762	0.62	1	0	5031439G07Rik
C1qb	0.00217941	0.262552	0.459	0.327	1	1	C1qb		Capg	0.000166463	0.390666	0.667	0.495	1	0	Capg
Dab2	0.00272446	0.259498	0.624	0.507	1	1	Dab2		Ldlr	0.000178841	0.290492	0.419	0.236	1	0	Ldlr
Tnfaip2	0.00294421	0.274167	0.383	0.272	1	1	Tnfaip2		Manf	0.000201072	0.316599	0.876	0.757	1	0	Manf
Ackr3	0.00325317	0.319559	0.376	0.262	1	1	Ackr3		Coq3	0.000207996	0.324906	0.381	0.216	1	0	Coq3
Rab3il1	0.00428611	0.283293	0.451	0.346	1	1	Rab3il1		Dhx38	0.000210908	0.32024	0.543	0.364	1	0	Dhx38
Gatm	0.00652835	0.254296	0.353	0.245	1	1	Gatm		Tbrg1	0.000211875	0.327676	0.81	0.679	1	0	Tbrg1
Pf4	0.0065495	0.270636	0.466	0.374	1	1	Pf4		Tmem184a	0.000217959	0.361227	0.419	0.252	1	0	Tmem184a
Plvap	0.00702273	0.277678	0.489	0.376	1	1	Plvap		Dusp1	0.000220387	0.37298	0.829	0.692	1	0	Dusp1
Pltp	0.00715568	0.269317	0.722	0.618	1	1	Pltp		Mid1ip1	0.000221757	0.320698	0.629	0.42	1	0	Mid1ip1
Fasn1	9.38274e-56	1.61874	1	0.963	1.28224e-51	2	Fasn		Actb	0.000238787	0.283466	1	1	1	0	Actb
Tkt1	7.43097e-53	1.59189	1	0.912	1.01552e-48	2	Tkt		Dkk3	0.00024	0.438884	0.324	0.167	1	0	Dkk3
Acly1	8.58927e-53	1.69011	1	0.908	1.17381e-48	2	Acly		Irf6	0.000245172	0.31122	0.543	0.334	1	0	Irf6
Thrsp1	7.04134e-52	1.62599	1	0.733	9.6227e-48	2	Thrsp		Junb	0.000248117	0.564107	0.724	0.593	1	0	Junb
Fabp41	7.68114e-52	1.34068	1	0.971	1.0497e-47	2	Fabp4		Lrrfip1	0.000250858	0.301183	0.667	0.472	1	0	Lrrfip1
Scd11	1.54141e-50	1.38294	1	0.955	2.10648e-46	2	Scd1		Plxnb1	0.000254525	0.3528	0.486	0.321	1	0	Plxnb1
Acaca1	1.4032e-49	1.52949	1	0.837	1.91761e-45	2	Acaca		Mark2	0.00025525	0.270052	0.648	0.449	1	0	Mark2
Car31	6.20453e-49	1.08421	1	0.984	8.4791e-45	2	Car3		Tmem63a	0.000258424	0.443825	0.629	0.518	1	0	Tmem63a
Dgat21	6.9265e-49	1.36534	1	0.91	9.46576e-45	2	Dgat2		Arhgap44	0.000270544	0.260756	0.229	0.095	1	0	Arhgap44
Pnpla21	6.94679e-49	1.31665	1	0.916	9.49349e-45	2	Pnpla2		Fkbp8	0.000274061	0.286408	0.924	0.925	1	0	Fkbp8
Me11	1.07256e-47	1.48304	1	0.817	1.46576e-43	2	Me1		Zfp282	0.000287768	0.370183	0.476	0.311	1	0	Zfp282
Chpt11	1.37546e-47	1.43139	1	0.807	1.87971e-43	2	Chpt1		Actr1a	0.000288174	0.323407	0.733	0.567	1	0	Actr1a
Agpat21	4.42003e-47	1.48296	1	0.766	6.04041e-43	2	Agpat2		Pxmp4	0.000288321	0.526089	0.524	0.387	1	0	Pxmp4
Dbi1	9.48853e-46	1.13566	1	0.986	1.2967e-41	2	Dbi		Rnase4	0.000288967	0.291798	0.99	0.948	1	0	Rnase4
Pcx1	3.71434e-42	1.2212	1	0.874	5.07602e-38	2	Pcx		Srsf5	0.000296878	0.273592	0.962	0.934	1	0	Srsf5
Pdha1	7.50402e-41	1.18107	1	0.888	1.0255e-36	2	Pdha1		Ncor2	0.000301921	0.305927	0.905	0.757	1	0	Ncor2
Slc25a11	4.05372e-40	1.31259	0.991	0.564	5.53981e-36	2	Slc25a1		Plch2	0.000302881	0.381915	0.41	0.239	1	0	Plch2
Cdo11	4.24335e-40	1.18612	1	0.815	5.79897e-36	2	Cdo1		Pdgfa	0.000305704	0.334489	0.486	0.311	1	0	Pdgfa
Gpd11	5.41918e-39	1.26037	1	0.727	7.40585e-35	2	Gpd1		Gnai3	0.00031095	0.254411	0.705	0.482	1	0	Gnai3
Acacb1	2.35591e-38	1.20762	0.991	0.678	3.21959e-34	2	Acacb		Irx5	0.000333006	0.25369	0.41	0.233	1	0	Irx5
Slc27a11	9.48846e-38	1.18365	1	0.87	1.29669e-33	2	Slc27a1		Amacr	0.000334884	0.265072	0.324	0.167	1	0	Amacr
Cd361	1.67327e-37	1.09306	1	0.894	2.2867e-33	2	Cd36		Cebpd	0.000357794	0.389219	0.79	0.692	1	0	Cebpd
Prkar2b1	2.76323e-37	1.23016	0.991	0.662	3.77623e-33	2	Prkar2b		Srd5a1	0.000360686	0.253539	0.257	0.118	1	0	Srd5a1
Lpl1	3.44097e-37	1.02569	1	0.935	4.70243e-33	2	Lpl		Sectm1a	0.000365013	0.314816	0.39	0.22	1	0	Sectm1a
Pygl1	7.08094e-37	1.16098	0.991	0.536	9.67682e-33	2	Pygl		Ms4a4a	0.000370348	0.278553	0.314	0.161	1	0	Ms4a4a
Fth1	4.52109e-36	0.622973	1	1	6.17853e-32	2	Fth1		Stx11	0.000370687	0.256218	0.4	0.22	1	0	Stx11
Aldh6a11	1.17523e-35	1.04145	1	0.853	1.60607e-31	2	Aldh6a1		Barx2	0.000376861	0.324824	0.476	0.298	1	0	Barx2
Pck11	3.05559e-35	1.10901	1	0.75	4.17577e-31	2	Pck1		Pfkp	0.000380783	0.306422	0.733	0.587	1	0	Pfkp
Rbp41	7.3861e-35	1.1485	0.991	0.705	1.00938e-30	2	Rbp4		Pcyox1	0.000384378	0.293533	0.79	0.669	1	0	Pcyox1
Mdh1	1.48264e-34	1.03234	1	0.882	2.02618e-30	2	Mdh1		Hsd17b7	0.000390976	0.288547	0.324	0.167	1	0	Hsd17b7
Lipe1	2.11162e-34	1.04782	1	0.804	2.88574e-30	2	Lipe		Nab2	0.000402237	0.301846	0.505	0.334	1	0	Nab2
Adig1	2.21158e-34	1.06322	1	0.731	3.02234e-30	2	Adig		2002-09-01	0.000412539	0.300614	0.933	0.875	1	0	2002-09-01
Retn1	3.22202e-34	1.09239	1	0.788	4.40322e-30	2	Retn		B3gnt2	0.000434595	0.261262	0.267	0.125	1	0	B3gnt2
Dlat	3.7904e-34	1.06045	0.982	0.662	5.17997e-30	2	Dlat		Ncs1	0.000441001	0.340053	0.4	0.239	1	0	Ncs1
Sdhb	4.52059e-34	0.9752	1	0.874	6.17784e-30	2	Sdhb		Actg2	0.000441779	0.255348	0.248	0.111	1	0	Actg2
Slc36a21	1.59644e-33	1.08816	0.965	0.511	2.18169e-29	2	Slc36a2		Cnot10	0.000444084	0.397628	0.648	0.479	1	0	Cnot10
Cfd1	1.97159e-33	0.95212	1	0.961	2.69437e-29	2	Cfd		Il11ra1	0.000446009	0.303789	0.629	0.423	1	0	Il11ra1
Decr1	2.62917e-33	1.07167	1	0.725	3.59303e-29	2	Decr1		Mgl2	0.000452239	0.335249	0.819	0.682	1	0	Mgl2
Slc25a101	5.85616e-33	1.05896	0.991	0.729	8.00303e-29	2	Slc25a10		Pcdh7	0.000464817	0.379045	0.667	0.489	1	0	Pcdh7
Cidea	8.26809e-33	0.977825	0.796	0.263	1.12992e-28	2	Cidea		Tpbg	0.000487293	0.313245	0.59	0.4	1	0	Tpbg
Fabp5	9.50269e-33	1.03822	1	0.707	1.29864e-28	2	Fabp5		Pip4k2c	0.00048835	0.340974	0.629	0.459	1	0	Pip4k2c
Acadl	1.41652e-32	1.01471	1	0.817	1.93582e-28	2	Acadl		Prxl2b	0.00048916	0.311186	0.676	0.498	1	0	Prxl2b
Nat8l1	1.47299e-32	1.06432	0.973	0.464	2.01299e-28	2	Nat8l		Boc	0.000495663	0.272526	0.429	0.252	1	0	Boc
Mpc21	2.3098e-32	1.05065	1	0.75	3.15658e-28	2	Mpc2		Ide	0.000520175	0.327483	0.714	0.544	1	0	Ide
Acss21	5.45956e-31	1.03048	0.982	0.548	7.46104e-27	2	Acss2		Id4	0.00052235	0.289112	0.571	0.39	1	0	Id4
Kcnk3	1.30831e-30	0.794243	0.655	0.159	1.78794e-26	2	Kcnk3		Acsl5	0.000522584	0.599573	0.514	0.38	1	0	Acsl5
Plin11	1.97012e-30	0.964962	1	0.864	2.69237e-26	2	Plin1		Hook2	0.000524879	0.281183	0.495	0.318	1	0	Hook2
Cox6a1	2.01259e-30	0.958084	0.991	0.825	2.7504e-26	2	Cox6a1		Pak1	0.000527323	0.343474	0.619	0.475	1	0	Pak1
Aco2	2.15873e-30	1.06607	0.965	0.591	2.95012e-26	2	Aco2		Nxn	0.000534457	0.270819	0.514	0.328	1	0	Nxn
Insig11	2.28301e-30	1.02418	0.982	0.623	3.11997e-26	2	Insig1		Fgl2	0.000540692	0.330938	0.981	0.872	1	0	Fgl2
Echdc1	2.49353e-30	0.904059	0.885	0.379	3.40766e-26	2	Echdc1		Capn10	0.000553633	0.301636	0.41	0.243	1	0	Capn10
Ctsb1	3.19291e-30	0.657639	1	1	4.36343e-26	2	Ctsb		Stap2	0.000565395	0.250439	0.457	0.275	1	0	Stap2
Hadhb	3.22833e-30	1.01088	0.982	0.603	4.41184e-26	2	Hadhb		Adgrg6	0.000569114	0.291505	0.295	0.154	1	0	Adgrg6
Prxl2a1	4.80329e-30	0.980201	1	0.717	6.56418e-26	2	Prxl2a		Zbtb11	0.000571983	0.365953	0.457	0.308	1	0	Zbtb11
Aldh21	1.22407e-29	0.779229	1	0.937	1.67281e-25	2	Aldh2		Rhbdl3	0.000598899	0.262785	0.314	0.164	1	0	Rhbdl3
Sod11	1.82345e-29	0.830861	1	0.914	2.49193e-25	2	Sod1		Id1	0.00059981	0.408309	0.619	0.495	1	0	Id1
Ephx21	4.19657e-29	0.926751	0.982	0.513	5.73504e-25	2	Ephx2		Stard5	0.000600944	0.505731	0.543	0.423	1	0	Stard5
Tns1	5.89896e-29	0.802161	1	0.914	8.06151e-25	2	Tns1		Cyth2	0.000605082	0.259759	0.476	0.295	1	0	Cyth2
Adipoq1	8.22588e-29	0.932762	1	0.855	1.12415e-24	2	Adipoq		Psat1	0.000608394	0.337401	0.543	0.364	1	0	Psat1
C3	1.88416e-28	0.835329	1	0.896	2.57489e-24	2	C3		Acer1	0.000611401	0.268853	0.467	0.275	1	0	Acer1
Pdhb1	5.23079e-28	0.99908	0.956	0.625	7.14839e-24	2	Pdhb		Emc7	0.00061749	0.291153	0.667	0.518	1	0	Emc7
Sdha	6.39326e-28	0.962482	0.982	0.758	8.73703e-24	2	Sdha		Tmem159	0.000620265	0.303739	0.39	0.226	1	0	Tmem159
Uqcrfs1	1.52586e-27	0.792999	0.991	0.857	2.08524e-23	2	Uqcrfs1		Acox3	0.000622721	0.50231	0.467	0.331	1	0	Acox3
Cyp2e11	2.3714e-27	0.924659	1	0.813	3.24076e-23	2	Cyp2e1		Nlrc5	0.00062982	0.301617	0.886	0.77	1	0	Nlrc5
Adipor21	2.66301e-27	0.884426	0.991	0.76	3.63926e-23	2	Adipor2		Lsp1	0.000638054	0.369601	0.686	0.538	1	0	Lsp1
Ppp1r1a	2.69744e-27	0.850157	0.965	0.493	3.68632e-23	2	Ppp1r1a		Tnfaip3	0.000648933	0.291408	0.4	0.246	1	0	Tnfaip3
Mgst11	3.92125e-27	0.863135	1	0.843	5.35878e-23	2	Mgst1		Adgrl2	0.000660504	0.253018	0.4	0.233	1	0	Adgrl2
Mgll1	4.45847e-27	0.879688	1	0.77	6.09294e-23	2	Mgll		Gigyf1	0.000674591	0.317614	0.686	0.577	1	0	Gigyf1
Uqcr10	7.1371e-27	0.826457	1	0.898	9.75356e-23	2	Uqcr10		Tuba1a	0.000686613	0.281855	0.79	0.682	1	0	Tuba1a
Aspg	6.10288e-26	0.790094	0.655	0.194	8.3402e-22	2	Aspg		Axl	0.000686974	0.297135	0.914	0.793	1	0	Axl
Ppp2r5a1	1.21028e-25	0.850488	0.982	0.656	1.65397e-21	2	Ppp2r5a		Arf3	0.000697244	0.346359	0.762	0.652	1	0	Arf3
Mrap	4.37791e-25	0.811578	0.77	0.293	5.98285e-21	2	Mrap		Sh3bgrl3	0.000717003	0.270684	0.952	0.839	1	0	Sh3bgrl3
Car5b1	4.91077e-25	0.896274	0.903	0.464	6.71106e-21	2	Car5b		H3f3b	0.00074204	0.266102	0.943	0.836	1	0	H3f3b
Ppp1r3b	5.32441e-25	0.540087	0.504	0.1	7.27634e-21	2	Ppp1r3b		Limk2	0.000745857	0.369719	0.638	0.475	1	0	Limk2
Nudt7	5.64107e-25	0.834308	0.85	0.395	7.70908e-21	2	Nudt7		Myc	0.000746561	0.388316	0.581	0.413	1	0	Myc
Plin21	5.91546e-25	0.820141	1	0.784	8.08407e-21	2	Plin2		Dhx15	0.000747329	0.264197	0.819	0.656	1	0	Dhx15
Aacs1	1.19413e-24	0.865158	0.973	0.741	1.63189e-20	2	Aacs		Tulp4	0.000775488	0.267685	0.638	0.472	1	0	Tulp4
Ndufa1	1.77976e-24	0.797801	0.973	0.796	2.43223e-20	2	Ndufa1		Foxn2	0.000783758	0.261733	0.305	0.164	1	0	Foxn2
Crat	2.63654e-24	0.891383	0.965	0.703	3.60309e-20	2	Crat		Ism1	0.000786852	0.259444	0.295	0.148	1	0	Ism1
Arxes2	3.0328e-24	0.639087	0.673	0.204	4.14463e-20	2	Arxes2		Oxct1	0.00081049	0.322416	0.762	0.666	1	0	Oxct1
Ces1d1	3.26095e-24	0.880347	0.912	0.503	4.45641e-20	2	Ces1d		Usf2	0.000819753	0.309151	0.771	0.682	1	0	Usf2
Cidec1	4.81244e-24	0.864892	1	0.717	6.57668e-20	2	Cidec		Klf6	0.000829521	0.345984	0.895	0.852	1	0	Klf6
Atp5a1	1.41043e-23	0.654566	1	0.984	1.92749e-19	2	Atp5a1		Ndfip1	0.000832397	0.290293	0.905	0.859	1	0	Ndfip1
Hadh	1.47204e-23	0.738054	0.912	0.462	2.01169e-19	2	Hadh		Tnrc18	0.000832741	0.333695	0.6	0.452	1	0	Tnrc18
Bckdha	1.5061e-23	0.837165	0.956	0.695	2.05824e-19	2	Bckdha		Notch1	0.000867156	0.258312	0.829	0.633	1	0	Notch1
Pmvk	2.02329e-23	0.835602	0.912	0.548	2.76503e-19	2	Pmvk		Cyb5r3	0.000870007	0.398552	0.848	0.793	1	0	Cyb5r3
Acat2	2.61123e-23	0.753759	0.788	0.328	3.56851e-19	2	Acat2		Pgs1	0.000874633	0.284072	0.667	0.495	1	0	Pgs1
Plaat31	3.41776e-23	0.80489	1	0.819	4.67071e-19	2	Plaat3		Myo1e	0.000890728	0.288153	0.619	0.472	1	0	Myo1e
Dnajc15	3.44739e-23	0.749879	0.912	0.44	4.7112e-19	2	Dnajc15		Pfn1	0.000964866	0.256584	0.99	0.928	1	0	Pfn1
Cox8b	3.62323e-23	0.821229	0.991	0.599	4.95151e-19	2	Cox8b		Rcor1	0.000966217	0.286738	0.562	0.39	1	0	Rcor1
Cyb5b	4.30748e-23	0.835439	0.947	0.611	5.8866e-19	2	Cyb5b		Sema4b	0.000969909	0.266048	0.333	0.184	1	0	Sema4b
Hsd17b121	4.47887e-23	0.804915	1	0.717	6.12082e-19	2	Hsd17b12		Aff3	0.000986271	0.256722	0.362	0.207	1	0	Aff3
Nrg4	5.70392e-23	0.759462	0.788	0.328	7.79497e-19	2	Nrg4		Epha1	0.000988988	0.274775	0.476	0.305	1	0	Epha1
Ucp1	1.27882e-22	0.41299	0.283	0.024	1.74764e-18	2	Ucp1		Ctnnbip1	0.00100345	0.321189	0.629	0.449	1	0	Ctnnbip1
Cyc1	1.51313e-22	0.789772	0.991	0.807	2.06784e-18	2	Cyc1		Bptf	0.0010543	0.279887	0.848	0.715	1	0	Bptf
Dld	1.5485e-22	0.825235	0.956	0.607	2.11618e-18	2	Dld		Hist2h2bb	0.00105979	0.328287	0.705	0.567	1	0	Hist2h2bb
Aplp21	1.69061e-22	0.709568	1	0.892	2.31039e-18	2	Aplp2		Ccdc6	0.00112718	0.281855	0.8	0.672	1	0	Ccdc6
Slc2a41	2.28554e-22	0.865448	0.973	0.656	3.12342e-18	2	Slc2a4		Flna	0.00113242	0.270896	0.962	0.902	1	0	Flna
Cldn51	2.72289e-22	0.808973	0.938	0.481	3.72111e-18	2	Cldn5		Dab2	0.00117315	0.381523	0.733	0.63	1	0	Dab2
Ywhag1	2.86722e-22	0.724885	0.991	0.857	3.91834e-18	2	Ywhag		Zfp617	0.00117913	0.269344	0.2	0.085	1	0	Zfp617
Idh3b	3.73169e-22	0.791094	0.903	0.56	5.09973e-18	2	Idh3b		Ets2	0.00117926	0.277155	0.867	0.721	1	0	Ets2
Adrb31	4.59292e-22	0.809536	1	0.69	6.27669e-18	2	Adrb3		Clic1	0.00118814	0.256898	0.895	0.81	1	0	Clic1
Slc1a51	5.36032e-22	0.78934	1	0.784	7.32542e-18	2	Slc1a5		Mindy3	0.00119364	0.308234	0.552	0.423	1	0	Mindy3
Atp5b	5.48278e-22	0.712527	1	0.925	7.49277e-18	2	Atp5b		Gtf3c2	0.00120584	0.262609	0.476	0.308	1	0	Gtf3c2
Ndufb8	6.03626e-22	0.786767	0.894	0.473	8.24915e-18	2	Ndufb8		Inka2	0.00122488	0.258312	0.324	0.184	1	0	Inka2
Comt1	7.08435e-22	0.763153	0.956	0.55	9.68147e-18	2	Comt		Adamts10	0.00123718	0.327946	0.476	0.311	1	0	Adamts10
Pgd	1.01391e-21	0.719998	0.867	0.418	1.3856e-17	2	Pgd		Socs3	0.00124382	0.566112	0.571	0.423	1	0	Socs3
Acadm	1.10596e-21	0.858275	0.903	0.56	1.5114e-17	2	Acadm		Uck2	0.00125333	0.274725	0.476	0.318	1	0	Uck2
Sik21	1.68077e-21	0.77811	0.982	0.593	2.29694e-17	2	Sik2		Nfatc2	0.00127043	0.276101	0.41	0.259	1	0	Nfatc2
Dhdh	1.79976e-21	0.611803	0.69	0.238	2.45955e-17	2	Dhdh		Fkbp5	0.00129108	0.36484	0.562	0.436	1	0	Fkbp5
Fah1	1.83707e-21	0.721851	0.858	0.456	2.51055e-17	2	Fah		Vim	0.00129334	0.30512	1	1	1	0	Vim
Angptl8	2.43692e-21	0.656151	0.664	0.228	3.3303e-17	2	Angptl8		Stx4a	0.00129638	0.250762	0.638	0.456	1	0	Stx4a
Cox5b	3.90403e-21	0.709	1	0.888	5.33525e-17	2	Cox5b		Wnt10a	0.00132858	0.265401	0.39	0.236	1	0	Wnt10a
Scp2	4.32098e-21	0.753352	0.973	0.725	5.90505e-17	2	Scp2		Tmpo	0.00133804	0.294772	0.667	0.515	1	0	Tmpo
Acox1	4.61838e-21	0.76109	0.938	0.668	6.31148e-17	2	Acox1		Lancl1	0.0013795	0.30468	0.514	0.364	1	0	Lancl1
Mmd1	5.75466e-21	0.78432	0.982	0.678	7.86432e-17	2	Mmd		Sike1	0.00138097	0.298651	0.629	0.482	1	0	Sike1
Ak21	5.85141e-21	0.754258	0.973	0.727	7.99653e-17	2	Ak2		Arrdc3	0.00146217	0.298725	0.724	0.6	1	0	Arrdc3
Amy11	6.08157e-21	0.791625	0.938	0.576	8.31107e-17	2	Amy1		Coro1a	0.00146228	0.379828	0.657	0.564	1	0	Coro1a
Ptp4a11	9.78627e-21	0.733391	0.947	0.587	1.33739e-16	2	Ptp4a1		Cdr2	0.00146705	0.387111	0.514	0.364	1	0	Cdr2
Pgam1	1.47946e-20	0.773023	0.929	0.668	2.02183e-16	2	Pgam1		Actr3	0.00148147	0.305564	0.781	0.672	1	0	Actr3
Ndufv1	1.5996e-20	0.787403	0.982	0.76	2.18602e-16	2	Ndufv1		Slc10a6	0.00148187	0.331689	0.41	0.256	1	0	Slc10a6
S100a11	1.70368e-20	0.712872	0.991	0.831	2.32826e-16	2	S100a1		Hebp2	0.00148334	0.27214	0.448	0.282	1	0	Hebp2
Scd21	1.77192e-20	0.702439	0.956	0.623	2.4215e-16	2	Scd2		Nfatc1	0.00149536	0.251208	0.267	0.134	1	0	Nfatc1
Vegfb	1.78101e-20	0.768236	0.956	0.609	2.43393e-16	2	Vegfb		Trp53inp1	0.00153613	0.285654	0.724	0.561	1	0	Trp53inp1
1700037H04Rik1	2.31297e-20	0.738383	0.85	0.418	3.16091e-16	2	1700037H04Rik		Defb1	0.00156452	0.286722	0.381	0.223	1	0	Defb1
Idh3g	2.63999e-20	0.702978	0.876	0.477	3.60781e-16	2	Idh3g		Jag1	0.00156775	0.368495	0.571	0.456	1	0	Jag1
Otop1	3.04537e-20	0.405268	0.327	0.045	4.1618e-16	2	Otop1		Rala	0.00157841	0.295814	0.657	0.561	1	0	Rala
Acadvl	3.5821e-20	0.810504	0.938	0.601	4.8953e-16	2	Acadvl		Tmem64	0.0016087	0.322801	0.438	0.302	1	0	Tmem64
Aqp11	4.15744e-20	0.665189	0.646	0.224	5.68156e-16	2	Aqp11		Acad9	0.00161157	0.326116	0.343	0.203	1	0	Acad9
Gpihbp1	4.94567e-20	0.803345	0.832	0.409	6.75876e-16	2	Gpihbp1		Csnk2a2	0.00163136	0.26483	0.676	0.492	1	0	Csnk2a2
Idh3a	5.06022e-20	0.707819	0.929	0.578	6.91529e-16	2	Idh3a		Igfbp3	0.00164277	0.481518	0.686	0.521	1	0	Igfbp3
Cox8a	6.64834e-20	0.703282	0.973	0.829	9.08562e-16	2	Cox8a		Med22	0.0016542	0.340849	0.514	0.38	1	0	Med22
Dhrs71	7.97248e-20	0.749243	0.947	0.662	1.08952e-15	2	Dhrs7		Tent4b	0.00168703	0.271955	0.457	0.302	1	0	Tent4b
Aifm21	8.49088e-20	0.687013	0.788	0.363	1.16036e-15	2	Aifm2		Eif3b	0.00169849	0.286637	0.686	0.548	1	0	Eif3b
Pdhx	1.05609e-19	0.621444	0.708	0.297	1.44325e-15	2	Pdhx		Ppp1r14b	0.00174051	0.26941	0.695	0.541	1	0	Ppp1r14b
Gbe1	1.16088e-19	0.7278	0.858	0.452	1.58646e-15	2	Gbe1		Klf16	0.00176777	0.270557	0.448	0.305	1	0	Klf16
Acp51	1.50044e-19	0.802487	0.858	0.493	2.0505e-15	2	Acp5		Yy1	0.00177867	0.280404	0.914	0.81	1	0	Yy1
Gchfr	1.9692e-19	0.58638	0.637	0.216	2.69111e-15	2	Gchfr		Xrcc1	0.00185482	0.258312	0.419	0.275	1	0	Xrcc1
Phlda31	2.05244e-19	0.704877	0.973	0.664	2.80486e-15	2	Phlda3		Fbxl5	0.00185821	0.321146	0.867	0.803	1	0	Fbxl5
Gstz11	2.26408e-19	0.730074	0.947	0.58	3.0941e-15	2	Gstz1		Fam91a1	0.00189079	0.313282	0.61	0.469	1	0	Fam91a1
Ptger31	2.41873e-19	0.741599	0.903	0.513	3.30543e-15	2	Ptger3		Tnfaip6	0.00192157	0.457637	0.352	0.216	1	0	Tnfaip6
Mlxipl	3.71041e-19	0.659885	0.726	0.301	5.07065e-15	2	Mlxipl		Ldlrap1	0.00192187	0.286233	0.448	0.302	1	0	Ldlrap1
D5Ertd579e	3.76646e-19	0.690216	0.796	0.403	5.14724e-15	2	D5Ertd579e		Sun2	0.00198098	0.307011	0.819	0.718	1	0	Sun2
B3galt21	4.30104e-19	0.685659	0.947	0.554	5.87781e-15	2	B3galt2		Cxcl14	0.00199083	0.871432	0.714	0.685	1	0	Cxcl14
Etfdh	5.12011e-19	0.737446	0.858	0.493	6.99714e-15	2	Etfdh		Spint1	0.00203026	0.283606	0.419	0.262	1	0	Spint1
Slc2a5	5.72705e-19	0.517849	0.478	0.124	7.82659e-15	2	Slc2a5		Tmem86a	0.00207639	0.346842	0.362	0.23	1	0	Tmem86a
Sorbs11	7.50317e-19	0.722076	0.965	0.658	1.02538e-14	2	Sorbs1		Zfp652	0.00208694	0.343096	0.667	0.574	1	0	Zfp652
Ndufb10	9.11694e-19	0.611796	1	0.88	1.24592e-14	2	Ndufb10		Slco3a1	0.00211474	0.29956	0.733	0.584	1	0	Slco3a1
Echs11	1.29977e-18	0.713742	0.938	0.648	1.77627e-14	2	Echs1		Casz1	0.00213261	0.258312	0.41	0.256	1	0	Casz1
Ces1f1	1.30523e-18	0.686267	0.796	0.369	1.78372e-14	2	Ces1f		Tspan5	0.00220845	0.257007	0.514	0.351	1	0	Tspan5
Lpin1	1.34045e-18	0.657289	0.796	0.365	1.83186e-14	2	Lpin1		Adtrp	0.00227187	0.327111	0.352	0.22	1	0	Adtrp
Sh2b2	1.60639e-18	0.627387	0.619	0.236	2.19529e-14	2	Sh2b2		Nhsl1	0.00228019	0.272456	0.543	0.374	1	0	Nhsl1
Retsat1	1.7909e-18	0.775858	0.805	0.428	2.44744e-14	2	Retsat		Cers5	0.00228777	0.363815	0.343	0.22	1	0	Cers5
Pex16	3.15096e-18	0.643576	0.796	0.397	4.30611e-14	2	Pex16		Tmem132c	0.00229207	0.257188	0.305	0.174	1	0	Tmem132c
Aldh1a71	3.49083e-18	0.610349	0.761	0.33	4.77057e-14	2	Aldh1a7		Sem1	0.00229614	0.254947	0.952	0.852	1	0	Sem1
Slc25a20	5.2325e-18	0.623855	0.779	0.369	7.15074e-14	2	Slc25a20		Ryk	0.00243395	0.319073	0.705	0.593	1	0	Ryk
Cs	5.34746e-18	0.687867	0.991	0.894	7.30784e-14	2	Cs		Acsl4	0.00243666	0.395731	0.476	0.344	1	0	Acsl4
Gsta41	6.51064e-18	0.5497	0.717	0.293	8.89745e-14	2	Gsta4		Maff	0.00248567	0.270819	0.495	0.331	1	0	Maff
Orm1	7.71516e-18	0.675066	0.903	0.523	1.05435e-13	2	Orm1		Bcam	0.00249536	0.272425	0.724	0.626	1	0	Bcam
Coasy	8.38599e-18	0.612448	0.708	0.32	1.14603e-13	2	Coasy		Capn1	0.00255916	0.277687	0.848	0.731	1	0	Capn1
Nabp11	8.94892e-18	0.632923	0.956	0.605	1.22296e-13	2	Nabp1		Phf23	0.00263753	0.316027	0.59	0.462	1	0	Phf23
Sh3glb1	9.51524e-18	0.663708	0.991	0.837	1.30035e-13	2	Sh3glb1		Ecm2	0.00281268	0.313825	0.457	0.318	1	0	Ecm2
Smoc11	1.13739e-17	0.645119	0.726	0.316	1.55435e-13	2	Smoc1		Ensa	0.00285162	0.258312	0.371	0.233	1	0	Ensa
Abcd21	1.21722e-17	0.679405	0.92	0.527	1.66346e-13	2	Abcd2		Lpp	0.00287372	0.250788	0.838	0.718	1	0	Lpp
Klhdc7a1	1.45989e-17	0.590142	0.77	0.344	1.99509e-13	2	Klhdc7a		Diaph1	0.00289977	0.318854	0.752	0.63	1	0	Diaph1
Aqp71	2.03735e-17	0.7341	0.894	0.519	2.78424e-13	2	Aqp7		Rnf220	0.00297854	0.322102	0.629	0.518	1	0	Rnf220
Ntrk3	2.07196e-17	0.485978	0.496	0.143	2.83153e-13	2	Ntrk3		Pid1	0.00299004	0.283163	0.467	0.321	1	0	Pid1
Nudt18	2.55017e-17	0.590344	0.717	0.332	3.48506e-13	2	Nudt18		Relch	0.00304408	0.318854	0.571	0.452	1	0	Relch
Prkaca	2.64551e-17	0.618323	0.814	0.411	3.61536e-13	2	Prkaca		Ephb3	0.00311098	0.25685	0.438	0.289	1	0	Ephb3
Atp5e	2.72617e-17	0.498892	1	0.978	3.72559e-13	2	Atp5e		Zfp266	0.00316888	0.260318	0.657	0.541	1	0	Zfp266
Cox6c	2.98532e-17	0.700037	0.947	0.743	4.07974e-13	2	Cox6c		Pdzrn3	0.00325581	0.414923	0.448	0.328	1	0	Pdzrn3
Clybl	3.43442e-17	0.579838	0.611	0.234	4.69347e-13	2	Clybl		Ptprs	0.00328603	0.316027	0.638	0.521	1	0	Ptprs
4931406C07Rik	3.85429e-17	0.553166	0.69	0.293	5.26727e-13	2	4931406C07Rik		Kremen1	0.00332586	0.281465	0.581	0.443	1	0	Kremen1
Fam13a	3.98015e-17	0.57265	0.708	0.299	5.43927e-13	2	Fam13a		Apbb1ip	0.00332623	0.267118	0.629	0.502	1	0	Apbb1ip
Tspan121	4.29932e-17	0.624691	0.867	0.462	5.87544e-13	2	Tspan12		Nfib	0.00336027	0.256288	0.924	0.849	1	0	Nfib
Tob1	5.11062e-17	0.632184	0.92	0.658	6.98418e-13	2	Tob1		Rufy1	0.00341831	0.257868	0.495	0.351	1	0	Rufy1
Sod2	5.57101e-17	0.65098	0.92	0.625	7.61335e-13	2	Sod2		Emp3	0.00354414	0.264411	0.667	0.521	1	0	Emp3
Epas11	5.83636e-17	0.627456	0.991	0.778	7.97597e-13	2	Epas1		Stxbp3	0.00365702	0.257883	0.543	0.393	1	0	Stxbp3
Slc25a39	7.26333e-17	0.648814	0.938	0.639	9.92607e-13	2	Slc25a39		Hivep1	0.0036804	0.29203	0.629	0.511	1	0	Hivep1
Hspa9	8.30513e-17	0.637344	0.956	0.792	1.13498e-12	2	Hspa9		Nasp	0.00375058	0.267933	0.457	0.328	1	0	Nasp
Bckdhb1	9.2654e-17	0.623332	0.796	0.411	1.26621e-12	2	Bckdhb		Ern1	0.00378493	0.261459	0.505	0.367	1	0	Ern1
Ndufb6	9.68312e-17	0.604342	0.965	0.774	1.3233e-12	2	Ndufb6		Cchcr1	0.00380869	0.321094	0.333	0.21	1	0	Cchcr1
Sdhd	1.013e-16	0.637364	0.788	0.46	1.38437e-12	2	Sdhd		Sh3gl1	0.00386981	0.34364	0.486	0.384	1	0	Sh3gl1
Uqcr11	1.17627e-16	0.645842	0.938	0.623	1.60749e-12	2	Uqcr11		Pbx1	0.00392396	0.272526	0.79	0.672	1	0	Pbx1
Npc2	1.30237e-16	0.52988	1	0.957	1.77981e-12	2	Npc2		Adprh	0.00395051	0.262296	0.505	0.38	1	0	Adprh
Ndufs7	1.36151e-16	0.601123	0.965	0.752	1.86065e-12	2	Ndufs7		Ahr	0.00395356	0.252665	0.571	0.41	1	0	Ahr
Ndufab1	1.3961e-16	0.537407	0.788	0.369	1.90791e-12	2	Ndufab1		Lemd2	0.0039987	0.307936	0.648	0.584	1	0	Lemd2
Bscl21	1.57514e-16	0.667388	0.956	0.78	2.15259e-12	2	Bscl2		Akap13	0.00411041	0.252181	0.629	0.508	1	0	Akap13
Ptgr2	1.6476e-16	0.554437	0.823	0.438	2.25161e-12	2	Ptgr2		Slit3	0.00413037	0.322239	0.676	0.577	1	0	Slit3
Cebpa1	3.29333e-16	0.612401	0.991	0.872	4.50066e-12	2	Cebpa		Unc45a	0.00416753	0.296447	0.6	0.479	1	0	Unc45a
Gpam1	3.49876e-16	0.657514	0.903	0.583	4.78141e-12	2	Gpam		Ash2l	0.00418156	0.251799	0.457	0.311	1	0	Ash2l
Ndufs2	4.387e-16	0.613289	0.965	0.754	5.99527e-12	2	Ndufs2		Senp7	0.00430175	0.288283	0.552	0.433	1	0	Senp7
Cox7a1	4.59161e-16	0.599571	0.77	0.367	6.2749e-12	2	Cox7a1		Slc44a2	0.00433974	0.322102	0.648	0.557	1	0	Slc44a2
Rasd11	5.07586e-16	0.627993	0.867	0.47	6.93667e-12	2	Rasd1		Safb	0.0043637	0.302587	0.743	0.649	1	0	Safb
Trarg11	5.43157e-16	0.613347	0.85	0.487	7.42278e-12	2	Trarg1		Atpif1	0.00441937	0.312144	0.667	0.554	1	0	Atpif1
Ghitm	5.4325e-16	0.562534	0.982	0.833	7.42405e-12	2	Ghitm		Runx3	0.00448171	0.293882	0.295	0.18	1	0	Runx3
Tspan18	5.8185e-16	0.56808	0.681	0.295	7.95156e-12	2	Tspan18		Clasp1	0.00451665	0.28954	0.667	0.511	1	0	Clasp1
Cat1	7.029e-16	0.613698	1	0.843	9.60583e-12	2	Cat		Gm16286	0.0045229	0.253645	0.676	0.554	1	0	Gm16286
Hsd11b1	7.33744e-16	0.582293	0.646	0.269	1.00273e-11	2	Hsd11b1		Ezh2	0.0048833	0.285167	0.495	0.364	1	0	Ezh2
Tmem120b	7.84011e-16	0.582628	0.726	0.328	1.07143e-11	2	Tmem120b		Arid1a	0.00491548	0.269603	0.648	0.567	1	0	Arid1a
Ogdh	8.23771e-16	0.649996	0.965	0.782	1.12577e-11	2	Ogdh		Lrig1	0.00499023	0.369277	0.495	0.38	1	0	Lrig1
Etfb	8.90608e-16	0.634315	0.912	0.603	1.21711e-11	2	Etfb		Stxbp5	0.00501933	0.310527	0.448	0.328	1	0	Stxbp5
Cox7a2	1.15033e-15	0.615359	0.903	0.603	1.57204e-11	2	Cox7a2		Syncrip	0.00508115	0.293956	0.924	0.862	1	0	Syncrip
Klf15	1.15523e-15	0.563571	0.743	0.377	1.57874e-11	2	Klf15		Pard3	0.00508311	0.251294	0.486	0.361	1	0	Pard3
Gatd3a	1.72485e-15	0.616663	0.876	0.548	2.35718e-11	2	Gatd3a		Thbs2	0.00515932	0.328497	0.781	0.666	1	0	Thbs2
Mfng1	1.80505e-15	0.498025	0.876	0.448	2.46678e-11	2	Mfng		Rcan1	0.00530981	0.310234	0.533	0.403	1	0	Rcan1
Hadha	2.13629e-15	0.579428	0.77	0.418	2.91946e-11	2	Hadha		Il6	0.00540871	0.264245	0.076	0.02	1	0	Il6
Cluh1	2.28198e-15	0.640453	0.938	0.676	3.11855e-11	2	Cluh		Agap3	0.00555223	0.293113	0.61	0.489	1	0	Agap3
Sdhc	2.3379e-15	0.59344	0.947	0.77	3.19497e-11	2	Sdhc		Tax1bp1	0.00557762	0.274508	0.933	0.875	1	0	Tax1bp1
A530016L24Rik1	2.46026e-15	0.590042	0.726	0.344	3.36219e-11	2	A530016L24Rik		Dynll1	0.00568956	0.259499	0.733	0.607	1	0	Dynll1
Etfa	3.38556e-15	0.618628	0.938	0.629	4.62671e-11	2	Etfa		Chmp4c	0.00579387	0.267245	0.343	0.216	1	0	Chmp4c
Ifi27	3.39493e-15	0.642916	0.903	0.646	4.63951e-11	2	Ifi27		Selplg	0.00587571	0.262957	0.448	0.325	1	0	Selplg
Cd300lg1	3.59894e-15	0.684004	0.894	0.546	4.91831e-11	2	Cd300lg		Celsr2	0.00587665	0.356884	0.505	0.41	1	0	Celsr2
Cdkn2c1	4.36554e-15	0.618002	0.965	0.703	5.96595e-11	2	Cdkn2c		Trmt1	0.0059003	0.277959	0.467	0.348	1	0	Trmt1
Pcca	4.72167e-15	0.596911	0.77	0.411	6.45264e-11	2	Pcca		H2afz	0.00606995	0.274918	0.705	0.59	1	0	H2afz
Mcrip2	4.84173e-15	0.53987	0.673	0.297	6.61671e-11	2	Mcrip2		Dipk2a	0.00618397	0.268331	0.4	0.275	1	0	Dipk2a
Acads1	5.21404e-15	0.661148	0.832	0.505	7.12551e-11	2	Acads		Rela	0.00626385	0.259038	0.629	0.538	1	0	Rela
Chn1	5.79268e-15	0.478321	0.434	0.128	7.91627e-11	2	Chn1		Psma5	0.00631077	0.254627	0.562	0.43	1	0	Psma5
Iscu	6.81095e-15	0.634039	0.823	0.485	9.30784e-11	2	Iscu		Khdrbs1	0.00634897	0.25003	0.667	0.544	1	0	Khdrbs1
Aoc31	7.40638e-15	0.608264	0.973	0.623	1.01216e-10	2	Aoc3		Zcchc9	0.00636085	0.256305	0.41	0.279	1	0	Zcchc9
Ndufs1	7.70269e-15	0.548642	0.903	0.578	1.05265e-10	2	Ndufs1		Srek1	0.00659251	0.273558	0.705	0.6	1	0	Srek1
Agpat3	8.46087e-15	0.572788	0.956	0.8	1.15626e-10	2	Agpat3		Dnajc24	0.00665073	0.258846	0.343	0.216	1	0	Dnajc24
Micos13	8.54892e-15	0.591321	0.929	0.666	1.16829e-10	2	Micos13		Psph	0.00669332	0.269233	0.314	0.2	1	0	Psph
Ralgapa2	1.00631e-14	0.553656	0.726	0.369	1.37522e-10	2	Ralgapa2		Prpf39	0.00677041	0.27824	0.714	0.57	1	0	Prpf39
Pmm1	1.01953e-14	0.541484	0.673	0.303	1.39328e-10	2	Pmm1		Prickle3	0.00680304	0.297412	0.41	0.289	1	0	Prickle3
Sfxn11	1.04077e-14	0.552718	0.92	0.583	1.42232e-10	2	Sfxn1		Lum	0.0068474	0.331969	0.762	0.649	1	0	Lum
Unc119	1.04738e-14	0.472048	0.54	0.202	1.43134e-10	2	Unc119		Ptbp2	0.00704519	0.255743	0.629	0.528	1	0	Ptbp2
Ppa11	1.08075e-14	0.583442	0.867	0.527	1.47695e-10	2	Ppa1		Sbno2	0.00719217	0.337062	0.581	0.485	1	0	Sbno2
Ndufb9	1.24839e-14	0.625375	0.912	0.613	1.70606e-10	2	Ndufb9		Efna5	0.00733879	0.26567	0.457	0.325	1	0	Efna5
Eci1	1.42289e-14	0.603607	0.867	0.552	1.94453e-10	2	Eci1		Zfp598	0.00763265	0.255957	0.676	0.58	1	0	Zfp598
Ptprd	1.463e-14	0.431848	0.398	0.11	1.99933e-10	2	Ptprd		Il34	0.00776084	0.26221	0.524	0.39	1	0	Il34
Gpd2	1.88864e-14	0.603797	0.673	0.314	2.58101e-10	2	Gpd2		Mxra7	0.00792756	0.250843	0.552	0.423	1	0	Mxra7
Aco11	2.42092e-14	0.52184	0.858	0.519	3.30843e-10	2	Aco1		Notch2	0.0079624	0.306533	0.61	0.511	1	0	Notch2
Aldoa1	2.82281e-14	0.338453	1	0.996	3.85765e-10	2	Aldoa		S100a10	0.00819062	0.251322	0.848	0.711	1	0	S100a10
Adi1	3.67734e-14	0.5559	0.814	0.462	5.02546e-10	2	Adi1		Flnb	0.00824717	0.286738	0.524	0.403	1	0	Flnb
Ndufb5	3.7939e-14	0.585417	0.929	0.784	5.18474e-10	2	Ndufb5		Aebp1	0.00824914	0.302971	0.552	0.439	1	0	Aebp1
Vldlr	3.8799e-14	0.505682	0.522	0.2	5.30227e-10	2	Vldlr		Ptprc	0.00829062	0.289366	0.724	0.689	1	0	Ptprc
Acsm3	4.34977e-14	0.440261	0.407	0.12	5.94439e-10	2	Acsm3		Zfp263	0.00830216	0.292109	0.476	0.348	1	0	Zfp263
Bag1	4.71087e-14	0.52468	0.973	0.857	6.43788e-10	2	Bag1		Hist1h1d	0.00863344	0.251001	0.505	0.403	1	0	Hist1h1d
Rbpms2	5.29899e-14	0.407361	0.345	0.084	7.24159e-10	2	Rbpms2		Zfp219	0.00875402	0.285754	0.686	0.607	1	0	Zfp219
Hk2	5.6275e-14	0.544621	0.628	0.281	7.69054e-10	2	Hk2		Rassf7	0.00944682	0.289639	0.419	0.295	1	0	Rassf7
Ahcyl2	5.84552e-14	0.589486	0.823	0.521	7.98849e-10	2	Ahcyl2		Atf6b	0.00945819	0.262785	0.562	0.462	1	0	Atf6b
Gys2	6.22543e-14	0.466884	0.522	0.191	8.50768e-10	2	Gys2		Ascc3	0.00965458	0.289348	0.533	0.403	1	0	Ascc3
Fgfrl11	7.82625e-14	0.58638	0.876	0.548	1.06954e-09	2	Fgfrl1		Cand1	0.0096937	0.289004	0.514	0.4	1	0	Cand1
Atp5g3	8.23111e-14	0.513326	0.991	0.902	1.12486e-09	2	Atp5g3		Klf13	0.00985384	0.253309	0.657	0.577	1	0	Klf13
Immt	8.62851e-14	0.56091	0.938	0.672	1.17917e-09	2	Immt		Siah1a	0.00991634	0.26158	0.314	0.207	1	0	Siah1a
Uhrf1bp1	1.04918e-13	0.502964	0.513	0.196	1.43381e-09	2	Uhrf1bp1		Cfd	6.03247e-49	2.6818	1	0.912	8.18787e-45	1	Cfd
Ndufa9	1.16199e-13	0.577767	0.885	0.578	1.58797e-09	2	Ndufa9		Cdo1	4.66421e-48	2.3091	1	0.612	6.33074e-44	1	Cdo1
Ncoa4	1.36787e-13	0.484071	0.788	0.415	1.86933e-09	2	Ncoa4		Car3	7.917e-48	2.23751	1	0.896	1.07457e-43	1	Car3
Coq9	1.65417e-13	0.565696	0.779	0.452	2.26059e-09	2	Coq9		Fabp4	2.18172e-47	2.287	1	0.919	2.96125e-43	1	Fabp4
Vwa8	1.69821e-13	0.593075	0.752	0.448	2.32078e-09	2	Vwa8		Pnpla2	2.27851e-47	2.12727	1	0.857	3.09262e-43	1	Pnpla2
Paqr9	1.92422e-13	0.376457	0.398	0.114	2.62964e-09	2	Paqr9		Dbi	1.04854e-46	1.80762	1	0.987	1.42318e-42	1	Dbi
Mmut	2.48073e-13	0.582949	0.743	0.418	3.39016e-09	2	Mmut		Lpl	2.66249e-46	2.33515	1	0.844	3.6138e-42	1	Lpl
Mccc11	3.79533e-13	0.533913	0.805	0.444	5.1867e-09	2	Mccc1		Chpt1	4.73066e-46	2.16056	1	0.678	6.42092e-42	1	Chpt1
Tst	3.79917e-13	0.49637	0.681	0.344	5.19194e-09	2	Tst		Retn	1.04639e-45	2.36223	1	0.596	1.42027e-41	1	Retn
Fcor	5.65985e-13	0.44053	0.487	0.177	7.73475e-09	2	Fcor		Cyp2e1	1.29944e-45	2.38545	1	0.717	1.76373e-41	1	Cyp2e1
Bcat2	5.71318e-13	0.577529	0.841	0.546	7.80763e-09	2	Bcat2		Plin1	1.6647e-45	2.15229	1	0.7	2.2595e-41	1	Plin1
Ifi27l2a1	6.88317e-13	0.5171	1	0.89	9.40654e-09	2	Ifi27l2a		Pck1	5.24079e-45	2.15314	0.99	0.44	7.11332e-41	1	Pck1
Ndufa10	8.41278e-13	0.625631	0.867	0.635	1.14969e-08	2	Ndufa10		Pcx	5.4442e-45	2.18204	1	0.632	7.38942e-41	1	Pcx
Acsl11	8.90583e-13	0.542296	0.912	0.576	1.21707e-08	2	Acsl1		Adipoq	7.8524e-45	2.26209	1	0.7	1.06581e-40	1	Adipoq
Cib2	1.2601e-12	0.609464	0.805	0.548	1.72206e-08	2	Cib2		Cd36	1.20505e-44	2.05655	0.99	0.814	1.63561e-40	1	Cd36
Tspo1	1.26429e-12	0.4581	1	0.919	1.72778e-08	2	Tspo		Scd1	2.98317e-44	2.24208	1	0.902	4.04906e-40	1	Scd1
Sucla2	1.30211e-12	0.512748	0.761	0.442	1.77947e-08	2	Sucla2		B3galt2	1.33452e-43	1.51723	0.942	0.283	1.81134e-39	1	B3galt2
Chchd3	1.30558e-12	0.555353	0.956	0.729	1.78421e-08	2	Chchd3		Thrsp	1.51906e-43	2.13698	0.922	0.28	2.06183e-39	1	Thrsp
Cpt2	1.31445e-12	0.441385	0.708	0.34	1.79633e-08	2	Cpt2		Cidec	2.31839e-43	1.90365	0.99	0.599	3.14674e-39	1	Cidec
Pccb	1.33309e-12	0.437816	0.788	0.42	1.8218e-08	2	Pccb		Ifi27l2a	8.84085e-42	1.72078	1	0.805	1.19997e-37	1	Ifi27l2a
Grpel1	1.63696e-12	0.528236	0.823	0.515	2.23707e-08	2	Grpel1		Ces1f	1.74445e-41	1.40567	0.816	0.147	2.36774e-37	1	Ces1f
Pkm	1.66817e-12	0.490827	0.965	0.827	2.27972e-08	2	Pkm		Adig	1.94289e-41	1.91696	0.99	0.528	2.63709e-37	1	Adig
Sult1a11	2.03495e-12	0.4864	0.823	0.472	2.78097e-08	2	Sult1a1		Fasn	3.0068e-41	2.3899	1	0.85	4.08113e-37	1	Fasn
Pex19	2.151e-12	0.490104	0.752	0.44	2.93955e-08	2	Pex19		Adrb3	1.04002e-40	2.02546	0.981	0.573	1.41161e-36	1	Adrb3
Atp5d	2.24719e-12	0.481237	1	0.939	3.07102e-08	2	Atp5d		Lipe	1.12575e-40	1.80703	1	0.635	1.52797e-36	1	Lipe
Cox19	2.70076e-12	0.4598	0.664	0.316	3.69086e-08	2	Cox19		Slc36a2	2.73964e-40	1.62547	0.845	0.205	3.71851e-36	1	Slc36a2
Acaa2	2.84864e-12	0.607305	0.973	0.747	3.89295e-08	2	Acaa2		Acaca	2.94101e-39	1.88801	1	0.726	3.99183e-35	1	Acaca
Pde3b1	3.10846e-12	0.455403	0.726	0.361	4.24802e-08	2	Pde3b		Ephx2	3.39859e-38	1.68007	0.874	0.283	4.61291e-34	1	Ephx2
Cdh51	3.29874e-12	0.56806	0.796	0.487	4.50805e-08	2	Cdh5		Slc1a5	2.0532e-37	1.51803	1	0.645	2.78681e-33	1	Slc1a5
Csde1	3.50344e-12	0.422468	1	0.972	4.78781e-08	2	Csde1		Amy1	4.35313e-37	1.51405	0.864	0.261	5.90851e-33	1	Amy1
Ndufa12	3.56852e-12	0.533625	0.903	0.637	4.87673e-08	2	Ndufa12		Aldh6a1	4.60574e-37	1.49259	1	0.808	6.25137e-33	1	Aldh6a1
Hddc3	3.66022e-12	0.406272	0.504	0.194	5.00205e-08	2	Hddc3		Slc27a1	5.83418e-37	1.63771	1	0.831	7.91873e-33	1	Slc27a1
Dipk1b	3.93068e-12	0.315983	0.31	0.077	5.37166e-08	2	Dipk1b		Aoc3	6.9058e-37	1.40469	0.951	0.355	9.37325e-33	1	Aoc3
Sc5d	4.21509e-12	0.426178	0.549	0.234	5.76034e-08	2	Sc5d		Mmd	9.37202e-37	1.45274	0.913	0.407	1.27206e-32	1	Mmd
Kdr	4.6539e-12	0.538197	0.708	0.401	6.36002e-08	2	Kdr		Rbp4	2.50343e-36	1.46511	0.922	0.352	3.39791e-32	1	Rbp4
Pfkl	4.83066e-12	0.543118	0.584	0.285	6.60158e-08	2	Pfkl		Tkt	3.02157e-36	1.70684	0.99	0.801	4.10117e-32	1	Tkt
Mcur1	4.92297e-12	0.504624	0.823	0.53	6.72774e-08	2	Mcur1		Gsn	5.57876e-36	0.929441	1	1	7.57206e-32	1	Gsn
Adhfe1	5.11761e-12	0.436669	0.496	0.194	6.99373e-08	2	Adhfe1		Gpd1	1.57334e-35	1.55825	0.903	0.352	2.1355e-31	1	Gpd1
Hspd1	5.19462e-12	0.534076	0.858	0.556	7.09897e-08	2	Hspd1		Ces1d	2.34494e-35	1.42497	0.893	0.309	3.18279e-31	1	Ces1d
Miga2	6.32638e-12	0.544996	0.699	0.391	8.64564e-08	2	Miga2		Prkar2b	8.19446e-35	1.55065	0.913	0.371	1.11223e-30	1	Prkar2b
Dgat1	6.83444e-12	0.488533	0.558	0.248	9.33994e-08	2	Dgat1		Sncg	8.49916e-35	1.48992	1	0.655	1.15359e-30	1	Sncg
Aqp12	7.90312e-12	0.54235	0.92	0.613	1.08004e-07	2	Aqp1		Sod1	9.01515e-35	1.35753	1	0.866	1.22363e-30	1	Sod1
Aldh1l11	1.11175e-11	0.489951	0.575	0.265	1.51932e-07	2	Aldh1l1		Nat8l	1.03297e-34	1.26893	0.767	0.163	1.40205e-30	1	Nat8l
Enpp51	1.25616e-11	0.512819	0.77	0.46	1.71666e-07	2	Enpp5		Hba-a2	1.94697e-34	2.01629	1	0.827	2.64263e-30	1	Hba-a2
Arxes11	1.32453e-11	0.406632	0.593	0.248	1.8101e-07	2	Arxes1		Pparg	3.57576e-34	1.25969	0.903	0.322	4.85338e-30	1	Pparg
Lgals121	1.36043e-11	0.465404	0.796	0.487	1.85916e-07	2	Lgals12		Ghr	3.7964e-34	1.43278	1	0.795	5.15286e-30	1	Ghr
Ndufs8	1.60271e-11	0.531098	0.876	0.684	2.19027e-07	2	Ndufs8		Mgst1	6.29938e-34	1.38048	1	0.824	8.55015e-30	1	Mgst1
Adgrl4	1.75983e-11	0.468729	0.558	0.248	2.40499e-07	2	Adgrl4		Hbb-bs	7.9513e-34	2.18673	1	0.906	1.07923e-29	1	Hbb-bs
Art31	2.08373e-11	0.49171	0.628	0.316	2.84763e-07	2	Art3		Cavin2	2.75776e-33	1.30189	0.971	0.586	3.74311e-29	1	Cavin2
Grina1	2.3443e-11	0.440289	0.991	0.866	3.20373e-07	2	Grina		Sult1a1	4.93216e-33	1.2116	0.99	0.586	6.69442e-29	1	Sult1a1
Ppip5k1	2.45956e-11	0.42503	0.575	0.273	3.36123e-07	2	Ppip5k1		Chst1	8.60312e-33	1.22213	0.903	0.3	1.1677e-28	1	Chst1
Pparg1	2.85033e-11	0.445919	0.717	0.395	3.89526e-07	2	Pparg		Gpihbp1	1.36614e-32	1.5065	0.903	0.339	1.85426e-28	1	Gpihbp1
C130074G19Rik1	2.9795e-11	0.518802	0.912	0.694	4.07178e-07	2	C130074G19Rik		Adipor2	1.47061e-32	1.31792	0.971	0.668	1.99606e-28	1	Adipor2
Eif4ebp11	3.30329e-11	0.472002	0.832	0.523	4.51427e-07	2	Eif4ebp1		Ppa1	2.38268e-32	1.30313	0.951	0.57	3.23401e-28	1	Ppa1
Tspan7	3.36273e-11	0.476557	0.699	0.373	4.59551e-07	2	Tspan7		Gstz1	1.36044e-31	1.29159	0.951	0.459	1.84653e-27	1	Gstz1
1600014C10Rik	3.37137e-11	0.414865	0.717	0.363	4.60732e-07	2	1600014C10Rik		Plaat3	1.83728e-31	1.23379	0.99	0.925	2.49375e-27	1	Plaat3
P2rx5	3.58305e-11	0.328973	0.336	0.098	4.8966e-07	2	P2rx5		Pygl	2.1984e-31	1.15029	0.845	0.248	2.98388e-27	1	Pygl
Mettl7a1	3.81475e-11	0.455933	0.699	0.367	5.21323e-07	2	Mettl7a1		Sik2	3.90951e-31	1.30136	0.922	0.427	5.30638e-27	1	Sik2
Ddo	3.84148e-11	0.308617	0.345	0.1	5.24976e-07	2	Ddo		Cd300lg	6.34191e-31	1.31719	0.942	0.45	8.60788e-27	1	Cd300lg
Cyb5a1	3.92896e-11	0.486183	0.973	0.825	5.36932e-07	2	Cyb5a		Arxes1	7.61435e-31	0.896656	0.573	0.062	1.0335e-26	1	Arxes1
Chp1	4.43845e-11	0.484346	0.796	0.464	6.06559e-07	2	Chp1		Fam13a	1.18807e-30	1.49759	0.854	0.352	1.61257e-26	1	Fam13a
Etfrf1	4.48275e-11	0.441479	0.646	0.326	6.12612e-07	2	Etfrf1		Aqp7	2.30621e-30	1.27112	0.835	0.293	3.13022e-26	1	Aqp7
Dlst	5.19955e-11	0.502674	0.77	0.499	7.1057e-07	2	Dlst		Cat	2.33035e-30	1.21509	0.99	0.798	3.16298e-26	1	Cat
Cbr4	6.08587e-11	0.389119	0.487	0.196	8.31695e-07	2	Cbr4		Lgals12	2.33379e-30	1.2185	0.883	0.332	3.16766e-26	1	Lgals12
Ptms	6.41541e-11	0.281571	1	0.996	8.7673e-07	2	Ptms		Aldh1l1	3.09176e-30	0.887094	0.699	0.137	4.19645e-26	1	Aldh1l1
Aspa	6.48277e-11	0.314301	0.372	0.12	8.85935e-07	2	Aspa		Prxl2a	3.50503e-30	1.38634	0.971	0.616	4.75737e-26	1	Prxl2a
Parm1	6.9461e-11	0.412705	0.469	0.193	9.49254e-07	2	Parm1		Nrg4	8.15883e-30	1.06822	0.709	0.156	1.1074e-25	1	Nrg4
Fads31	7.15663e-11	0.424986	0.726	0.391	9.78025e-07	2	Fads3		Slc1a3	9.7425e-30	1.29839	0.883	0.401	1.32235e-25	1	Slc1a3
Stom	7.4019e-11	0.528851	0.681	0.399	1.01154e-06	2	Stom		Sorbs1	1.20441e-29	1.22252	0.961	0.651	1.63475e-25	1	Sorbs1
Gprc5b1	7.5907e-11	0.432575	0.726	0.391	1.03734e-06	2	Gprc5b		Aldh2	4.36273e-29	1.12545	1	0.928	5.92153e-25	1	Aldh2
Apmap	7.92924e-11	0.505403	0.805	0.558	1.08361e-06	2	Apmap		Car5b	6.36082e-29	1.26732	0.825	0.309	8.63354e-25	1	Car5b
Chst11	8.02352e-11	0.446307	0.726	0.417	1.09649e-06	2	Chst1		Epas1	4.33528e-28	1.10556	0.971	0.671	5.88427e-24	1	Epas1
Ghr1	8.02772e-11	0.484239	1	0.809	1.09707e-06	2	Ghr		Slc7a10	5.2475e-28	1.13461	0.874	0.293	7.12244e-24	1	Slc7a10
Sh3bgrl	8.15104e-11	0.459124	0.956	0.77	1.11392e-06	2	Sh3bgrl		Agpat2	9.66809e-28	1.36089	0.835	0.368	1.31225e-23	1	Agpat2
Pnkd	8.35098e-11	0.414199	0.841	0.55	1.14124e-06	2	Pnkd		Trarg1	1.38294e-27	1.07929	0.806	0.287	1.87706e-23	1	Trarg1
Cavin21	8.59789e-11	0.493042	0.92	0.633	1.17499e-06	2	Cavin2		Sfxn1	2.74896e-27	1.18939	0.874	0.44	3.73117e-23	1	Sfxn1
Abhd51	1.05117e-10	0.47317	0.814	0.521	1.43652e-06	2	Abhd5		Eif4ebp1	4.14118e-27	1.22022	0.922	0.511	5.62082e-23	1	Eif4ebp1
Uqcrc1	1.08315e-10	0.551385	0.929	0.772	1.48023e-06	2	Uqcrc1		Rbp7	4.15223e-27	1.09694	0.767	0.205	5.63582e-23	1	Rbp7
Pgm1	1.12042e-10	0.380981	0.487	0.202	1.53116e-06	2	Pgm1		Acsl1	8.61305e-27	1.14868	0.845	0.371	1.16905e-22	1	Acsl1
Mecr	1.12558e-10	0.471342	0.726	0.426	1.53822e-06	2	Mecr		Cyb5a	1.58763e-26	0.935579	0.99	0.886	2.15489e-22	1	Cyb5a
Tlcd1	1.13038e-10	0.38831	0.513	0.222	1.54478e-06	2	Tlcd1		Tspan12	1.62275e-26	0.989046	0.825	0.261	2.20256e-22	1	Tspan12
Ubc	1.19743e-10	0.461108	0.991	0.908	1.63641e-06	2	Ubc		Gstt2	1.6494e-26	1.24429	0.825	0.342	2.23873e-22	1	Gstt2
Adora1	1.21215e-10	0.365194	0.416	0.151	1.65652e-06	2	Adora1		Cldn5	1.45369e-25	1.05651	0.874	0.358	1.97309e-21	1	Cldn5
Txn2	1.26996e-10	0.466977	0.912	0.701	1.73552e-06	2	Txn2		Sh3glb1	2.70783e-25	0.867342	0.99	0.925	3.67534e-21	1	Sh3glb1
Uqcrc2	1.51101e-10	0.483611	0.85	0.576	2.06495e-06	2	Uqcrc2		Cdkn2c	4.92469e-25	1.17358	0.903	0.521	6.68429e-21	1	Cdkn2c
Cd302	1.72065e-10	0.387447	0.805	0.446	2.35144e-06	2	Cd302		Smoc1	7.41233e-25	0.919327	0.718	0.195	1.00607e-20	1	Smoc1
Rgs5	1.73513e-10	0.326241	0.602	0.273	2.37122e-06	2	Rgs5		Vegfa	1.04537e-24	0.943598	0.932	0.43	1.41887e-20	1	Vegfa
Eci3	1.75378e-10	0.296874	0.327	0.098	2.39672e-06	2	Eci3		Trf	2.45625e-24	1.15687	0.971	0.596	3.33387e-20	1	Trf
Fh1	1.75433e-10	0.531402	0.876	0.66	2.39747e-06	2	Fh1		Acp5	3.89001e-24	1.05612	0.816	0.296	5.27991e-20	1	Acp5
Dhrs4	1.76992e-10	0.470431	0.664	0.373	2.41877e-06	2	Dhrs4		Aplp2	8.31023e-24	0.858744	1	0.938	1.12795e-19	1	Aplp2
Dgkd	1.82198e-10	0.469647	0.743	0.458	2.48991e-06	2	Dgkd		Abcd2	8.87771e-24	1.06634	0.796	0.306	1.20497e-19	1	Abcd2
Rnf144a	1.93732e-10	0.389713	0.54	0.246	2.64753e-06	2	Rnf144a		Cav1	9.55855e-24	0.878442	1	0.925	1.29738e-19	1	Cav1
Cox17	2.05078e-10	0.498705	0.726	0.46	2.80259e-06	2	Cox17		Bscl2	1.03252e-23	0.985298	0.971	0.762	1.40144e-19	1	Bscl2
Mdh2	2.07605e-10	0.448257	0.814	0.485	2.83713e-06	2	Mdh2		Ak2	1.2637e-23	1.03517	0.971	0.824	1.71522e-19	1	Ak2
Cav11	2.15899e-10	0.396827	1	0.847	2.95047e-06	2	Cav1		Aacs	1.31241e-23	1.02067	0.961	0.717	1.78133e-19	1	Aacs
Opa1	2.16446e-10	0.451822	0.566	0.283	2.95796e-06	2	Opa1		Kcnk3	1.97779e-23	0.668704	0.476	0.059	2.68446e-19	1	Kcnk3
Tmem205	2.37542e-10	0.46218	0.69	0.415	3.24625e-06	2	Tmem205		Aifm2	2.56065e-23	1.06751	0.816	0.365	3.47557e-19	1	Aifm2
Gstt2	2.40507e-10	0.449399	0.708	0.391	3.28677e-06	2	Gstt2		Vegfb	2.82878e-23	0.998049	0.874	0.498	3.8395e-19	1	Vegfb
Lctl	2.61993e-10	0.371367	0.354	0.116	3.5804e-06	2	Lctl		Adgrf5	3.38111e-23	1.00713	0.893	0.404	4.58918e-19	1	Adgrf5
Bcap311	2.72e-10	0.446203	0.965	0.764	3.71716e-06	2	Bcap31		Mrap	3.50422e-23	0.755415	0.505	0.078	4.75628e-19	1	Mrap
Echdc3	2.84327e-10	0.403902	0.425	0.171	3.88561e-06	2	Echdc3		Angptl4	4.54511e-23	1.01559	0.932	0.479	6.16908e-19	1	Angptl4
Bcl6b	2.8707e-10	0.361477	0.345	0.112	3.9231e-06	2	Bcl6b		Mgll	6.25704e-23	1.03488	0.961	0.71	8.49268e-19	1	Mgll
Adgrf51	2.89368e-10	0.497803	0.761	0.452	3.95451e-06	2	Adgrf5		Pde3b	6.8727e-23	0.930926	0.786	0.293	9.32832e-19	1	Pde3b
Pfkfb3	2.9744e-10	0.400825	0.584	0.289	4.06482e-06	2	Pfkfb3		Mfng	6.97471e-23	0.918858	0.777	0.303	9.46677e-19	1	Mfng
Pdk4	3.05229e-10	0.41907	0.602	0.306	4.17125e-06	2	Pdk4		S100a1	2.69665e-22	1.02497	0.981	0.7	3.66016e-18	1	S100a1
Bola3	3.08305e-10	0.47732	0.531	0.265	4.2133e-06	2	Bola3		Dnajc15	2.7285e-22	1.06745	0.777	0.309	3.7034e-18	1	Dnajc15
Ndufs6	3.17176e-10	0.426981	0.619	0.328	4.33453e-06	2	Ndufs6		Grina	3.53148e-22	0.824718	0.99	0.951	4.79328e-18	1	Grina
Tmem120a	3.53505e-10	0.357355	0.513	0.22	4.831e-06	2	Tmem120a		Klf15	3.69284e-22	0.899945	0.825	0.352	5.01229e-18	1	Klf15
Ptges	3.66934e-10	0.474157	0.655	0.365	5.01452e-06	2	Ptges		Cdh5	4.17549e-22	1.00835	0.835	0.384	5.66739e-18	1	Cdh5
Qdpr	4.01487e-10	0.381594	0.637	0.326	5.48672e-06	2	Qdpr		Ppp1r1a	4.3476e-22	1.20394	0.835	0.401	5.901e-18	1	Ppp1r1a
Tmem143	4.13425e-10	0.327334	0.372	0.13	5.64986e-06	2	Tmem143		Lpin1	4.95237e-22	0.88545	0.641	0.169	6.72185e-18	1	Lpin1
Aamdc1	4.33151e-10	0.496936	0.717	0.438	5.91945e-06	2	Aamdc		Fgfrl1	5.23124e-22	0.986685	0.845	0.433	7.10036e-18	1	Fgfrl1
Rgcc1	4.37661e-10	0.467521	0.788	0.501	5.98107e-06	2	Rgcc		Scp2	7.24753e-22	0.92676	0.971	0.684	9.83707e-18	1	Scp2
Fmo11	4.38934e-10	0.500032	0.673	0.397	5.99847e-06	2	Fmo1		Tst	8.55648e-22	0.84949	0.699	0.221	1.16137e-17	1	Tst
Ctsd	4.44764e-10	0.486648	0.965	0.829	6.07815e-06	2	Ctsd		Gpx3	1.11813e-21	1.07108	1	0.779	1.51764e-17	1	Gpx3
Ctdspl	4.54278e-10	0.461157	0.735	0.456	6.20816e-06	2	Ctdspl		A530016L24Rik	1.44935e-21	0.696224	0.524	0.094	1.9672e-17	1	A530016L24Rik
Coa5	4.57422e-10	0.485978	0.708	0.442	6.25113e-06	2	Coa5		Igfbp4	1.46702e-21	0.98219	0.961	0.671	1.99119e-17	1	Igfbp4
Rasl12	4.62605e-10	0.433634	0.496	0.226	6.32196e-06	2	Rasl12		Ifi27	1.47944e-21	0.89352	0.951	0.694	2.00804e-17	1	Ifi27
Cd59a	4.82263e-10	0.457964	0.611	0.34	6.59061e-06	2	Cd59a		Ushbp1	1.64758e-21	0.803005	0.738	0.244	2.23625e-17	1	Ushbp1
Ndufv3	5.35186e-10	0.475201	0.903	0.682	7.31385e-06	2	Ndufv3		Slc25a1	1.67676e-21	1.17826	0.728	0.27	2.27586e-17	1	Slc25a1
Glrx5	5.39676e-10	0.412551	0.912	0.66	7.37522e-06	2	Glrx5		C4b	2.03529e-21	0.820413	1	0.876	2.76249e-17	1	C4b
2001-03-01	5.73907e-10	0.352192	0.434	0.169	7.84302e-06	2	2001-03-01		Tspo	2.38882e-21	0.756319	1	0.951	3.24234e-17	1	Tspo
Mpdu1	6.01437e-10	0.384337	0.611	0.306	8.21924e-06	2	Mpdu1		C3	2.63557e-21	0.934805	1	0.935	3.57726e-17	1	C3
Pmpcb	6.45321e-10	0.484535	0.858	0.593	8.81895e-06	2	Pmpcb		Acsm3	5.95486e-21	0.767172	0.495	0.088	8.08254e-17	1	Acsm3
Hebp1	6.55387e-10	0.432455	0.646	0.371	8.95652e-06	2	Hebp1		Hsd11b1	6.61792e-21	1.08579	0.777	0.322	8.98251e-17	1	Hsd11b1
Acad11	6.66557e-10	0.413822	0.646	0.344	9.10917e-06	2	Acad11		Tshr	7.27597e-21	0.803669	0.583	0.14	9.87568e-17	1	Tshr
Pfkfb1	6.77085e-10	0.472512	0.513	0.242	9.25304e-06	2	Pfkfb1		Plin4	8.04839e-21	0.908338	0.825	0.332	1.09241e-16	1	Plin4
Acbd4	7.25796e-10	0.46085	0.779	0.532	9.91872e-06	2	Acbd4		Por	2.03247e-20	0.942377	0.922	0.697	2.75868e-16	1	Por
BC029722	7.5558e-10	0.398447	0.708	0.405	1.03258e-05	2	BC029722		Arxes2	2.09683e-20	0.747882	0.495	0.091	2.84603e-16	1	Arxes2
Trap1	8.39234e-10	0.432875	0.823	0.554	1.1469e-05	2	Trap1		Igf1	3.44388e-20	0.802789	0.874	0.423	4.67438e-16	1	Igf1
Kcnb1	8.41557e-10	0.391333	0.407	0.159	1.15007e-05	2	Kcnb1		Nabp1	4.5483e-20	1.01417	0.874	0.528	6.1734e-16	1	Nabp1
Tpmt	9.06748e-10	0.350313	0.478	0.202	1.23916e-05	2	Tpmt		Negr1	4.66828e-20	0.665029	0.505	0.098	6.33626e-16	1	Negr1
Eng	1.13278e-09	0.407183	0.717	0.409	1.54806e-05	2	Eng		Slc25a10	4.80672e-20	0.937571	0.845	0.456	6.52416e-16	1	Slc25a10
Slc25a19	1.4091e-09	0.448011	0.504	0.246	1.92567e-05	2	Slc25a19		Pdha1	4.88282e-20	0.929878	0.971	0.87	6.62746e-16	1	Pdha1
Snrk1	1.47679e-09	0.418436	0.858	0.56	2.01818e-05	2	Snrk		St3gal6	5.72358e-20	0.834981	0.66	0.228	7.76862e-16	1	St3gal6
Ptges2	1.4905e-09	0.468325	0.549	0.285	2.03692e-05	2	Ptges2		Retsat	7.88419e-20	0.87227	0.748	0.336	1.07012e-15	1	Retsat
Cmbl	1.58093e-09	0.426139	0.637	0.346	2.1605e-05	2	Cmbl		Rgcc	1.43195e-19	0.967019	0.874	0.528	1.94358e-15	1	Rgcc
Fam117a	1.63408e-09	0.371642	0.531	0.246	2.23313e-05	2	Fam117a		Atp1a2	1.5075e-19	0.808681	1	0.704	2.04614e-15	1	Atp1a2
Atp5k	1.70993e-09	0.478219	0.938	0.792	2.33679e-05	2	Atp5k		Csad	2.09752e-19	0.96477	0.845	0.502	2.84697e-15	1	Csad
Ddrgk1	1.75804e-09	0.43644	0.796	0.527	2.40254e-05	2	Ddrgk1		Gchfr	2.42217e-19	0.617658	0.466	0.081	3.28762e-15	1	Gchfr
Ldhd	1.77477e-09	0.443936	0.575	0.305	2.42541e-05	2	Ldhd		Art3	2.59295e-19	0.846808	0.767	0.329	3.51942e-15	1	Art3
Hint2	2.0264e-09	0.448407	0.788	0.499	2.76928e-05	2	Hint2		Fth1	3.22947e-19	0.478245	1	1	4.38336e-15	1	Fth1
Chchd10	2.04077e-09	0.406721	0.46	0.206	2.78891e-05	2	Chchd10		Acadl	3.51352e-19	0.910708	0.971	0.795	4.7689e-15	1	Acadl
Rbp7	2.06554e-09	0.329847	0.425	0.165	2.82277e-05	2	Rbp7		Ppp2r5a	5.90458e-19	0.902725	0.854	0.537	8.01429e-15	1	Ppp2r5a
Atpaf2	2.15533e-09	0.38303	0.611	0.314	2.94547e-05	2	Atpaf2		Adgrl4	7.49244e-19	0.736249	0.68	0.235	1.01695e-14	1	Adgrl4
Ndufa2	2.22084e-09	0.446746	0.858	0.631	3.03501e-05	2	Ndufa2		Cd93	8.57391e-19	0.678443	0.689	0.218	1.16374e-14	1	Cd93
Pmpca	2.29095e-09	0.340781	0.54	0.253	3.13082e-05	2	Pmpca		Hbb-bt	1.35916e-18	0.861751	0.612	0.182	1.84478e-14	1	Hbb-bt
Klb	2.65923e-09	0.380108	0.451	0.198	3.63411e-05	2	Klb		Tmem120b	1.6895e-18	0.769164	0.631	0.205	2.29316e-14	1	Tmem120b
Orm3	2.66418e-09	0.365223	0.363	0.136	3.64086e-05	2	Orm3		Ptp4a1	2.01364e-18	0.894417	0.854	0.502	2.73311e-14	1	Ptp4a1
C1qtnf12	2.68058e-09	0.442961	0.655	0.389	3.66328e-05	2	C1qtnf12		Car4	3.35377e-18	0.774903	0.612	0.182	4.55208e-14	1	Car4
Itga1	2.70671e-09	0.411363	0.522	0.253	3.69899e-05	2	Itga1		Plin2	3.92146e-18	0.819756	0.99	0.779	5.32259e-14	1	Plin2
Fgf10	2.83379e-09	0.418924	0.496	0.234	3.87266e-05	2	Fgf10		Igtp	4.04193e-18	0.716999	1	0.971	5.48612e-14	1	Igtp
Sod31	2.90557e-09	0.417772	0.938	0.737	3.97075e-05	2	Sod3		Mdh1	4.97874e-18	1.00287	0.961	0.853	6.75764e-14	1	Mdh1
Itpk1	3.03928e-09	0.324295	0.407	0.161	4.15348e-05	2	Itpk1		Esam	5.84429e-18	0.772163	0.777	0.336	7.93246e-14	1	Esam
Nsdhl	3.11293e-09	0.396364	0.566	0.287	4.25412e-05	2	Nsdhl		Fgf10	6.57808e-18	0.835984	0.544	0.153	8.92843e-14	1	Fgf10
Pon3	3.17928e-09	0.479328	0.681	0.411	4.3448e-05	2	Pon3		Klhl2	8.7096e-18	0.815857	0.718	0.283	1.18215e-13	1	Klhl2
Urgcp	3.27196e-09	0.366159	0.513	0.244	4.47146e-05	2	Urgcp		Nnmt	9.66249e-18	0.834641	0.777	0.342	1.31149e-13	1	Nnmt
Acaa1b	3.36076e-09	0.349341	0.389	0.153	4.59281e-05	2	Acaa1b		Acss3	1.06716e-17	0.562616	0.447	0.085	1.44845e-13	1	Acss3
Uqcrh	3.43296e-09	0.388616	0.947	0.788	4.69149e-05	2	Uqcrh		Adhfe1	1.20005e-17	0.603923	0.515	0.117	1.62883e-13	1	Adhfe1
Car4	3.61714e-09	0.374273	0.451	0.193	4.94318e-05	2	Car4		Npr3	1.22794e-17	0.739275	0.845	0.358	1.66668e-13	1	Npr3
Ddhd21	3.9407e-09	0.425822	0.752	0.468	5.38536e-05	2	Ddhd2		Orm3	1.44969e-17	0.516701	0.388	0.055	1.96766e-13	1	Orm3
Tgoln11	5.07123e-09	0.396575	0.912	0.662	6.93035e-05	2	Tgoln1		Cd1d1	1.4617e-17	0.771737	0.65	0.221	1.98396e-13	1	Cd1d1
Suclg1	5.07768e-09	0.46117	0.708	0.442	6.93915e-05	2	Suclg1		Pon3	1.46408e-17	0.751496	0.777	0.358	1.9872e-13	1	Pon3
Akap1	5.41841e-09	0.44782	0.69	0.444	7.4048e-05	2	Akap1		Pcca	1.50219e-17	0.752736	0.709	0.283	2.03893e-13	1	Pcca
Sptbn11	5.52925e-09	0.347389	0.982	0.933	7.55627e-05	2	Sptbn1		G0s2	1.78473e-17	0.704988	0.563	0.156	2.42241e-13	1	G0s2
Pm20d1	6.13293e-09	0.267126	0.23	0.059	8.38126e-05	2	Pm20d1		Fcgrt	2.75999e-17	0.763527	0.981	0.824	3.74613e-13	1	Fcgrt
Tshz2	6.27086e-09	0.37699	0.593	0.301	8.56976e-05	2	Tshz2		Dgat2	2.78342e-17	0.926729	0.971	0.853	3.77794e-13	1	Dgat2
Cpped1	6.50318e-09	0.347686	0.451	0.2	8.88725e-05	2	Cpped1		Opn3	2.84237e-17	0.583958	0.476	0.104	3.85795e-13	1	Opn3
Prkd1	6.78189e-09	0.337914	0.531	0.253	9.26813e-05	2	Prkd1		Aco1	2.92287e-17	0.827725	0.757	0.384	3.96721e-13	1	Aco1
Pdk2	6.8154e-09	0.379111	0.77	0.475	9.31392e-05	2	Pdk2		Cox8a	3.10151e-17	0.721626	0.951	0.86	4.20967e-13	1	Cox8a
Akt2	6.9019e-09	0.455388	0.699	0.405	9.43214e-05	2	Akt2		Lpar6	5.30512e-17	0.769944	0.699	0.274	7.20064e-13	1	Lpar6
Vegfa1	7.1448e-09	0.502964	0.77	0.507	9.76409e-05	2	Vegfa		Kank3	7.22798e-17	0.803923	0.874	0.498	9.81053e-13	1	Kank3
Mknk21	7.18674e-09	0.472647	0.92	0.686	9.8214e-05	2	Mknk2		B2m	7.2858e-17	0.310268	1	1	9.88901e-13	1	B2m
Hipk2	7.93389e-09	0.456879	0.664	0.428	0.000108424	2	Hipk2		Egfl7	9.10445e-17	0.824005	0.893	0.469	1.23575e-12	1	Egfl7
Pex13	7.95201e-09	0.437601	0.602	0.334	0.000108672	2	Pex13		Bckdha	9.17127e-17	0.909689	0.835	0.57	1.24482e-12	1	Bckdha
Timm23	8.49278e-09	0.395284	0.673	0.409	0.000116062	2	Timm23		Adora1	9.29658e-17	0.597756	0.359	0.049	1.26183e-12	1	Adora1
Gpx8	8.75425e-09	0.361593	0.398	0.163	0.000119636	2	Gpx8		Cav2	1.07964e-16	0.747989	0.961	0.785	1.4654e-12	1	Cav2
Gsta31	8.78432e-09	0.387709	0.602	0.332	0.000120046	2	Gsta3		S1pr1	1.15515e-16	0.749046	0.748	0.326	1.56789e-12	1	S1pr1
C030006K11Rik	8.80634e-09	0.348221	0.566	0.289	0.000120347	2	C030006K11Rik		Sh3bgrl	1.33327e-16	0.725821	0.981	0.808	1.80964e-12	1	Sh3bgrl
Gucd1	8.98004e-09	0.371724	0.496	0.238	0.000122721	2	Gucd1		Tinagl1	1.41696e-16	0.802323	0.874	0.456	1.92325e-12	1	Tinagl1
Elovl5	9.46693e-09	0.42568	0.566	0.314	0.000129375	2	Elovl5		Svep1	1.63861e-16	0.808727	0.913	0.531	2.22409e-12	1	Svep1
1110008P14Rik	9.54969e-09	0.424393	0.593	0.33	0.000130506	2	1110008P14Rik		Bcat2	1.75496e-16	0.871777	0.854	0.537	2.38201e-12	1	Bcat2
Hsd17b4	9.73852e-09	0.427314	0.867	0.615	0.000133087	2	Hsd17b4		Cluh	2.55842e-16	0.810478	0.893	0.635	3.47254e-12	1	Cluh
Akr7a5	1.13987e-08	0.330619	0.735	0.436	0.000155775	2	Akr7a5		Fah	2.67744e-16	0.802875	0.757	0.342	3.63409e-12	1	Fah
Slc19a1	1.14259e-08	0.334193	0.469	0.214	0.000156147	2	Slc19a1		Alas2	4.25731e-16	0.838629	0.515	0.14	5.77845e-12	1	Alas2
Ndufa8	1.1826e-08	0.479809	0.788	0.538	0.000161614	2	Ndufa8		Nedd4	4.42828e-16	0.51792	1	0.997	6.01051e-12	1	Nedd4
Csad1	1.24301e-08	0.412644	0.867	0.633	0.000169869	2	Csad		Kdr	5.39742e-16	0.812114	0.65	0.248	7.32591e-12	1	Kdr
Pex5	1.2478e-08	0.386042	0.69	0.413	0.000170524	2	Pex5		Snrk	6.45284e-16	0.755936	0.913	0.671	8.75844e-12	1	Snrk
Hrct1	1.35611e-08	0.293599	0.363	0.138	0.000185326	2	Hrct1		Me1	6.74192e-16	0.95919	0.864	0.629	9.1508e-12	1	Me1
Clstn3	1.35749e-08	0.336208	0.389	0.159	0.000185515	2	Clstn3		Timp4	6.79088e-16	0.877421	0.738	0.316	9.21725e-12	1	Timp4
Ndufa5	1.36971e-08	0.431102	0.779	0.599	0.000187185	2	Ndufa5		Txnip	7.5044e-16	0.517813	1	1	1.01857e-11	1	Txnip
Ndrg3	1.37196e-08	0.410918	0.434	0.196	0.000187492	2	Ndrg3		Sdhb	8.39176e-16	0.763332	0.961	0.84	1.13901e-11	1	Sdhb
Ndufv2	1.51436e-08	0.53777	0.796	0.572	0.000206953	2	Ndufv2		Ptprb	9.37403e-16	0.829449	0.748	0.336	1.27234e-11	1	Ptprb
Cd93	1.52891e-08	0.355055	0.602	0.318	0.000208941	2	Cd93		Dlc1	9.47288e-16	0.735375	0.845	0.459	1.28575e-11	1	Dlc1
Pex7	1.52915e-08	0.342276	0.487	0.226	0.000208974	2	Pex7		Ctsb	1.06294e-15	0.514369	1	0.997	1.44272e-11	1	Ctsb
BC004004	1.56411e-08	0.402027	0.779	0.527	0.000213751	2	BC004004		Sparcl1	1.22502e-15	0.946495	0.816	0.469	1.66273e-11	1	Sparcl1
Timp4	1.56682e-08	0.402348	0.487	0.236	0.000214122	2	Timp4		1600014C10Rik	1.30384e-15	0.868911	0.806	0.476	1.7697e-11	1	1600014C10Rik
Chchd6	1.61301e-08	0.38732	0.478	0.23	0.000220434	2	Chchd6		Mettl7a1	1.32123e-15	0.743838	0.767	0.378	1.7933e-11	1	Mettl7a1
Pepd	1.71695e-08	0.387511	0.611	0.36	0.000234638	2	Pepd		Gm4951	1.59e-15	0.763996	0.903	0.573	2.15811e-11	1	Gm4951
Dgcr6	1.89243e-08	0.36774	0.637	0.35	0.00025862	2	Dgcr6		Gsta4	2.07494e-15	0.586969	0.573	0.179	2.81632e-11	1	Gsta4
Acyp2	1.98252e-08	0.398228	0.761	0.499	0.000270932	2	Acyp2		Ifnar2	2.2481e-15	0.626647	0.883	0.541	3.05135e-11	1	Ifnar2
Hist1h2bc1	2.06192e-08	0.375441	0.788	0.509	0.000281782	2	Hist1h2bc		Ywhag	2.82798e-15	0.672584	0.981	0.87	3.83842e-11	1	Ywhag
Idh11	2.13547e-08	0.405502	0.779	0.532	0.000291833	2	Idh1		Cebpa	3.10081e-15	0.635241	0.99	0.915	4.20874e-11	1	Cebpa
Dpyd	2.21732e-08	0.301057	0.327	0.12	0.000303019	2	Dpyd		Aox1	4.34301e-15	0.652433	0.738	0.336	5.89476e-11	1	Aox1
Ccdc3	2.35332e-08	0.371175	0.673	0.393	0.000321605	2	Ccdc3		Gpx1	4.39247e-15	0.571651	1	0.993	5.96191e-11	1	Gpx1
Sorcs2	2.35368e-08	0.27157	0.274	0.086	0.000321653	2	Sorcs2		Hsd17b12	4.99311e-15	0.723377	0.922	0.765	6.77714e-11	1	Hsd17b12
Tshr1	2.36378e-08	0.362063	0.602	0.322	0.000323034	2	Tshr		Dram1	6.20827e-15	0.717042	0.874	0.498	8.42648e-11	1	Dram1
Gde1	2.3716e-08	0.376927	0.743	0.466	0.000324102	2	Gde1		Nnat	9.14984e-15	0.851103	0.67	0.244	1.24191e-10	1	Nnat
2610507B11Rik	2.3879e-08	0.384452	0.929	0.701	0.000326331	2	2610507B11Rik		Gpam	9.76678e-15	0.806273	0.748	0.414	1.32564e-10	1	Gpam
Atp5l	2.38793e-08	0.386267	0.823	0.566	0.000326335	2	Atp5l		Sdha	9.9632e-15	0.692366	0.913	0.723	1.35231e-10	1	Sdha
Tspan15	2.40173e-08	0.311873	0.381	0.155	0.00032822	2	Tspan15		Mpc2	1.0407e-14	0.771737	0.864	0.59	1.41254e-10	1	Mpc2
Mlycd	2.5643e-08	0.365934	0.611	0.34	0.000350437	2	Mlycd		Selenop	1.0624e-14	0.571352	1	0.997	1.442e-10	1	Selenop
Zfand3	2.65455e-08	0.359203	0.77	0.497	0.000362771	2	Zfand3		Rcbtb2	2.06119e-14	0.613517	0.641	0.257	2.79766e-10	1	Rcbtb2
Prune2	3.06652e-08	0.353662	0.451	0.212	0.00041907	2	Prune2		Hadhb	2.32275e-14	0.781579	0.845	0.557	3.15267e-10	1	Hadhb
St3gal3	3.08592e-08	0.337452	0.451	0.21	0.000421722	2	St3gal3		Lgals1	2.37484e-14	0.607007	1	0.902	3.22338e-10	1	Lgals1
Tmem1351	3.12409e-08	0.389274	0.823	0.585	0.000426938	2	Tmem135		Dmrt2	2.90957e-14	0.477898	0.408	0.088	3.94916e-10	1	Dmrt2
Nudt4	3.12804e-08	0.393191	0.637	0.371	0.000427477	2	Nudt4		Abhd5	2.93001e-14	0.708552	0.816	0.485	3.9769e-10	1	Abhd5
Atp1a21	3.18993e-08	0.354275	0.982	0.796	0.000435936	2	Atp1a2		Sparc	3.69261e-14	0.637233	0.99	0.912	5.01198e-10	1	Sparc
Lonp1	3.31222e-08	0.352146	0.584	0.324	0.000452648	2	Lonp1		Col4a2	3.88657e-14	0.763717	0.874	0.564	5.27524e-10	1	Col4a2
AK157302	3.40933e-08	0.345783	0.469	0.224	0.000465919	2	AK157302		Sptbn1	4.05269e-14	0.527064	0.99	0.984	5.50071e-10	1	Sptbn1
Tmed5	3.80144e-08	0.323799	0.451	0.208	0.000519505	2	Tmed5		Sh2b2	4.14902e-14	0.628336	0.544	0.176	5.63146e-10	1	Sh2b2
Por1	3.8105e-08	0.463814	0.912	0.715	0.000520742	2	Por		Chst11	5.00845e-14	0.368106	0.311	0.042	6.79797e-10	1	Chst11
Coq5	3.90445e-08	0.410337	0.664	0.424	0.000533582	2	Coq5		Dusp4	5.05214e-14	0.671102	0.786	0.368	6.85726e-10	1	Dusp4
Uqcrb	4.03134e-08	0.308846	0.372	0.151	0.000550923	2	Uqcrb		Shank3	6.81158e-14	0.818695	0.835	0.472	9.24535e-10	1	Shank3
Pgrmc2	4.17584e-08	0.435066	0.912	0.774	0.00057067	2	Pgrmc2		Ndufb5	6.92765e-14	0.660436	0.942	0.785	9.4029e-10	1	Ndufb5
Acadsb	4.22036e-08	0.393735	0.619	0.365	0.000576754	2	Acadsb		Mcrip2	6.95601e-14	0.579607	0.485	0.14	9.4414e-10	1	Mcrip2
Entpd5	4.30281e-08	0.385847	0.664	0.387	0.000588022	2	Entpd5		Pde2a	7.57772e-14	0.646811	0.631	0.251	1.02852e-09	1	Pde2a
Rdh14	4.51915e-08	0.371861	0.602	0.35	0.000617587	2	Rdh14		Sort1	7.77558e-14	0.679931	0.573	0.221	1.05538e-09	1	Sort1
Esam	4.6774e-08	0.327955	0.611	0.334	0.000639213	2	Esam		Tgoln1	9.07566e-14	0.702175	0.874	0.616	1.23184e-09	1	Tgoln1
Pank31	4.82016e-08	0.354018	0.584	0.32	0.000658723	2	Pank3		Nadk	9.13521e-14	0.592567	0.99	0.893	1.23992e-09	1	Nadk
Tmem45b	4.93762e-08	0.276836	0.327	0.12	0.000674775	2	Tmem45b		Ccdc85a	9.71908e-14	0.591896	0.447	0.117	1.31917e-09	1	Ccdc85a
Fech	4.99657e-08	0.379794	0.699	0.436	0.000682831	2	Fech		Lgals3bp	1.0286e-13	0.677474	0.893	0.557	1.39613e-09	1	Lgals3bp
Msra	5.28508e-08	0.323799	0.434	0.2	0.000722259	2	Msra		Eci3	1.15515e-13	0.325368	0.252	0.023	1.56789e-09	1	Eci3
Ablim3	5.32217e-08	0.397989	0.425	0.208	0.000727328	2	Ablim3		Wars	1.3287e-13	0.731762	0.932	0.619	1.80344e-09	1	Wars
Dtnbp1	5.39218e-08	0.373963	0.885	0.613	0.000736895	2	Dtnbp1		Sh3bp5	1.54e-13	0.68745	0.825	0.511	2.09025e-09	1	Sh3bp5
Dram2	5.52927e-08	0.286639	0.398	0.169	0.00075563	2	Dram2		Proca1	1.5869e-13	0.444965	0.379	0.078	2.1539e-09	1	Proca1
Tmem79	5.53984e-08	0.389624	0.593	0.346	0.000757074	2	Tmem79		Tns1	1.73338e-13	0.599805	0.99	0.906	2.35272e-09	1	Tns1
Cd320	5.78885e-08	0.294447	0.372	0.151	0.000791104	2	Cd320		Cib2	1.74276e-13	0.700671	0.796	0.469	2.36545e-09	1	Cib2
Krcc1	5.79762e-08	0.33907	0.602	0.336	0.000792302	2	Krcc1		Cp	1.78496e-13	0.689194	0.893	0.557	2.42272e-09	1	Cp
Cisd1	5.89887e-08	0.400935	0.628	0.379	0.000806139	2	Cisd1		Chp1	1.78956e-13	0.814082	0.796	0.521	2.42897e-09	1	Chp1
Tmem70	5.95795e-08	0.311521	0.354	0.141	0.000814214	2	Tmem70		Adamts12	1.9724e-13	0.630653	0.631	0.267	2.67714e-09	1	Adamts12
Ankrd40	6.11928e-08	0.412613	0.735	0.485	0.00083626	2	Ankrd40		Dtnbp1	2.57146e-13	0.633697	0.903	0.671	3.49025e-09	1	Dtnbp1
Ttc7b	6.64045e-08	0.312257	0.487	0.238	0.000907484	2	Ttc7b		Enpp5	2.65636e-13	0.763608	0.777	0.456	3.60547e-09	1	Enpp5
Hspa12b	7.15272e-08	0.296874	0.496	0.24	0.000977491	2	Hspa12b		Fzd4	2.72246e-13	0.644954	0.709	0.342	3.69519e-09	1	Fzd4
Gatad1	7.99859e-08	0.353887	0.85	0.65	0.00109309	2	Gatad1		Ehd2	3.05834e-13	0.683023	0.932	0.707	4.15108e-09	1	Ehd2
Sbk1	8.72435e-08	0.310127	0.389	0.167	0.00119227	2	Sbk1		Dhdh	3.13873e-13	0.609453	0.524	0.176	4.2602e-09	1	Dhdh
Ndufc2	9.09127e-08	0.37993	0.646	0.387	0.00124241	2	Ndufc2		Tcn2	3.2966e-13	0.74581	0.796	0.537	4.47447e-09	1	Tcn2
Nmnat3	9.62428e-08	0.312732	0.31	0.116	0.00131525	2	Nmnat3		2001-03-01	3.79176e-13	0.481031	0.35	0.068	5.14656e-09	1	2001-03-01
Cox7b	9.67592e-08	0.385403	0.637	0.385	0.00132231	2	Cox7b		Apol6	3.83009e-13	0.610823	0.67	0.28	5.19858e-09	1	Apol6
Copz2	9.68483e-08	0.370414	0.646	0.399	0.00132353	2	Copz2		Ywhab	4.01694e-13	0.635048	0.845	0.518	5.45219e-09	1	Ywhab
Ivd	1.01371e-07	0.34472	0.381	0.167	0.00138533	2	Ivd		Gpx8	4.173e-13	0.533034	0.417	0.107	5.66401e-09	1	Gpx8
Dcun1d4	1.01488e-07	0.258527	0.398	0.167	0.00138693	2	Dcun1d4		C130074G19Rik	4.2837e-13	0.681463	0.806	0.489	5.81426e-09	1	C130074G19Rik
Aifm1	1.04182e-07	0.348689	0.558	0.305	0.00142375	2	Aifm1		Hp	4.41742e-13	0.593818	0.68	0.293	5.99576e-09	1	Hp
Ugp2	1.0427e-07	0.38443	0.77	0.495	0.00142495	2	Ugp2		Acacb	4.58817e-13	1.01513	0.835	0.577	6.22752e-09	1	Acacb
Timm13	1.08931e-07	0.402668	0.743	0.528	0.00148864	2	Timm13		Aldh1a7	4.71091e-13	0.521461	0.437	0.117	6.39412e-09	1	Aldh1a7
Hp1	1.09594e-07	0.394448	0.708	0.442	0.00149771	2	Hp		Decr1	4.97105e-13	0.8117	0.845	0.622	6.74721e-09	1	Decr1
Ptp4a1.1	1.10137e-07	0.322435	0.451	0.212	0.00150513	2	Ptp4a1.1		Dlat	6.76572e-13	0.693536	0.786	0.469	9.18311e-09	1	Dlat
Sema6a	1.10908e-07	0.278258	0.478	0.226	0.00151567	2	Sema6a		1700037H04Rik	7.20712e-13	0.642057	0.592	0.251	9.78223e-09	1	1700037H04Rik
Lgals11	1.18748e-07	0.360116	1	0.919	0.0016228	2	Lgals1		Ccdc80	7.38743e-13	0.717847	0.932	0.593	1.0027e-08	1	Ccdc80
Afg3l2	1.20376e-07	0.346177	0.478	0.24	0.00164506	2	Afg3l2		Dynll2	8.62156e-13	0.591681	0.961	0.85	1.1702e-08	1	Dynll2
Ywhab1	1.22911e-07	0.393522	0.735	0.525	0.00167971	2	Ywhab		Acly	8.68805e-13	0.904217	0.922	0.788	1.17923e-08	1	Acly
Phb	1.26631e-07	0.380265	0.487	0.255	0.00173055	2	Phb		Col4a1	8.72945e-13	0.688805	0.932	0.697	1.18485e-08	1	Col4a1
Mfn2	1.3233e-07	0.360982	0.788	0.517	0.00180842	2	Mfn2		Fads3	9.81216e-13	0.702175	0.67	0.319	1.3318e-08	1	Fads3
Aldh4a1	1.3489e-07	0.356375	0.487	0.253	0.0018434	2	Aldh4a1		Igfbp7	9.92573e-13	0.617014	0.99	0.935	1.34722e-08	1	Igfbp7
Ppp1ca	1.36515e-07	0.342198	0.982	0.927	0.00186562	2	Ppp1ca		Fxyd1	9.99973e-13	0.608838	0.932	0.687	1.35726e-08	1	Fxyd1
Ndufb7	1.4055e-07	0.411692	0.973	0.811	0.00192076	2	Ndufb7		Ptger3	1.11858e-12	0.6529	0.67	0.309	1.51824e-08	1	Ptger3
Ddt	1.42732e-07	0.279596	0.407	0.181	0.00195058	2	Ddt		Glb1l2	1.41986e-12	0.741711	0.796	0.433	1.92718e-08	1	Glb1l2
Hvcn1	1.49628e-07	0.293659	0.363	0.149	0.00204482	2	Hvcn1		Pim3	1.47057e-12	0.608828	0.961	0.853	1.996e-08	1	Pim3
Cd1d1	1.5173e-07	0.366182	0.469	0.236	0.00207354	2	Cd1d1		Echs1	1.53415e-12	0.740715	0.806	0.577	2.0823e-08	1	Echs1
Slc25a5	1.5284e-07	0.328327	0.832	0.554	0.00208872	2	Slc25a5		Acox1	1.60847e-12	0.674117	0.864	0.616	2.18318e-08	1	Acox1
Hint3	1.56218e-07	0.370974	0.566	0.322	0.00213488	2	Hint3		Klhdc7a	2.08536e-12	0.689462	0.602	0.257	2.83046e-08	1	Klhdc7a
Rex1bd	1.57901e-07	0.423367	0.681	0.456	0.00215787	2	Rex1bd		Enpep	2.09408e-12	0.555912	0.485	0.16	2.84229e-08	1	Enpep
Kcnj8	1.70243e-07	0.286624	0.283	0.1	0.00232654	2	Kcnj8		Inmt	2.23045e-12	0.761898	0.524	0.182	3.02739e-08	1	Inmt
Fam57b	1.7551e-07	0.349844	0.381	0.171	0.00239851	2	Fam57b		Fcor	2.63804e-12	0.516006	0.408	0.107	3.5806e-08	1	Fcor
Meox2	1.81714e-07	0.296874	0.496	0.248	0.0024833	2	Meox2		Cox6a1	2.76839e-12	0.666963	0.961	0.847	3.75754e-08	1	Cox6a1
Arhgap26	1.82333e-07	0.2984	0.434	0.202	0.00249176	2	Arhgap26		Ptprm	2.81492e-12	0.661455	0.602	0.274	3.8207e-08	1	Ptprm
Atp5mpl	1.89806e-07	0.383928	0.796	0.538	0.00259389	2	Atp5mpl		Slc2a4	2.82994e-12	0.780646	0.748	0.45	3.84107e-08	1	Slc2a4
Cnst	1.98149e-07	0.324675	0.469	0.236	0.0027079	2	Cnst		Papss2	2.9278e-12	0.575594	0.544	0.195	3.9739e-08	1	Papss2
Ushbp1	1.9917e-07	0.344826	0.558	0.308	0.00272185	2	Ushbp1		Crat	2.94098e-12	0.719799	0.864	0.632	3.99179e-08	1	Crat
Dnlz	2.04545e-07	0.355306	0.602	0.356	0.00279531	2	Dnlz		Aqp1	3.97742e-12	0.641482	0.922	0.687	5.39855e-08	1	Aqp1
Slc25a22	2.16092e-07	0.343109	0.54	0.287	0.00295311	2	Slc25a22		Acadm	3.99797e-12	0.628986	0.796	0.482	5.42645e-08	1	Acadm
Slc25a44	2.35171e-07	0.390115	0.504	0.283	0.00321385	2	Slc25a44		Depp1	4.01555e-12	0.70835	0.689	0.368	5.4503e-08	1	Depp1
Ptprm	2.36059e-07	0.393735	0.566	0.34	0.00322598	2	Ptprm		Spaar	4.84226e-12	0.408944	0.33	0.065	6.5724e-08	1	Spaar
Arl4a	2.77086e-07	0.31019	0.531	0.289	0.00378666	2	Arl4a		Npc2	5.08267e-12	0.495655	1	0.993	6.8987e-08	1	Npc2
Hbb-bs1	2.92006e-07	0.604948	0.699	0.424	0.00399056	2	Hbb-bs		Ndufa1	5.63507e-12	0.628685	0.942	0.765	7.64849e-08	1	Ndufa1
Lgals3bp	2.93303e-07	0.339113	0.664	0.428	0.00400827	2	Lgals3bp		Klb	6.08253e-12	0.407867	0.32	0.062	8.25582e-08	1	Klb
Naa38	3.59721e-07	0.37219	0.717	0.481	0.00491595	2	Naa38		Rbms2	7.33895e-12	0.672782	0.796	0.537	9.96115e-08	1	Rbms2
Timm50	3.60572e-07	0.361749	0.451	0.23	0.00492758	2	Timm50		Hspa9	7.45782e-12	0.623716	0.922	0.792	1.01225e-07	1	Hspa9
Nadk	3.61666e-07	0.335657	0.947	0.809	0.00494253	2	Nadk		Idh3b	7.85577e-12	0.70365	0.786	0.521	1.06626e-07	1	Idh3b
Akr1b3	3.93556e-07	0.343148	0.628	0.379	0.00537834	2	Akr1b3		Gnai1	7.96009e-12	0.725341	0.825	0.577	1.08042e-07	1	Gnai1
Slc1a31	4.08258e-07	0.366814	0.584	0.348	0.00557926	2	Slc1a3		Ffar2	8.89671e-12	0.503125	0.417	0.121	1.20755e-07	1	Ffar2
Pxmp2	4.1253e-07	0.287367	0.389	0.177	0.00563764	2	Pxmp2		Tdrp	8.94355e-12	0.432292	0.417	0.114	1.21391e-07	1	Tdrp
Gnai11	4.14727e-07	0.366795	0.779	0.546	0.00566766	2	Gnai1		Fermt2	1.00722e-11	0.62622	0.796	0.466	1.3671e-07	1	Fermt2
Swi5	4.2088e-07	0.312982	0.814	0.532	0.00575175	2	Swi5		Serpina3g	1.06989e-11	0.623972	0.99	0.707	1.45217e-07	1	Serpina3g
Rnf11	4.24048e-07	0.376812	0.903	0.674	0.00579504	2	Rnf11		Pecam1	1.18077e-11	0.643571	0.66	0.309	1.60265e-07	1	Pecam1
Rasip1	4.27263e-07	0.391124	0.54	0.312	0.00583897	2	Rasip1		Rasd1	1.19068e-11	0.622679	0.612	0.28	1.61611e-07	1	Rasd1
Negr1	4.28781e-07	0.303793	0.416	0.196	0.00585973	2	Negr1		Clec2d	1.35042e-11	0.432384	0.99	0.99	1.83293e-07	1	Clec2d
Acss3	4.29271e-07	0.252174	0.327	0.13	0.00586642	2	Acss3		Sox18	1.45228e-11	0.336983	0.311	0.059	1.97118e-07	1	Sox18
Mtfr1l	4.59644e-07	0.347373	0.637	0.387	0.0062815	2	Mtfr1l		Sctr	1.50627e-11	0.303341	0.214	0.02	2.04446e-07	1	Sctr
Pla2g6	4.63148e-07	0.343966	0.451	0.226	0.00632938	2	Pla2g6		Lamb1	1.52182e-11	0.610751	0.757	0.44	2.06557e-07	1	Lamb1
Bche1	4.65682e-07	0.333094	0.531	0.291	0.00636401	2	Bche		Rasip1	1.52673e-11	0.648351	0.689	0.358	2.07223e-07	1	Rasip1
Crls1	4.8852e-07	0.340595	0.549	0.314	0.00667612	2	Crls1		Gys2	1.59833e-11	0.271814	0.223	0.023	2.16942e-07	1	Gys2
Derl11	5.12606e-07	0.317786	0.779	0.499	0.00700528	2	Derl1		Fmo1	1.83441e-11	0.67109	0.65	0.303	2.48985e-07	1	Fmo1
Aldh9a1	5.41591e-07	0.314178	0.478	0.25	0.00740138	2	Aldh9a1		Lep	1.91028e-11	0.53074	0.515	0.182	2.59283e-07	1	Lep
Stradb	5.45482e-07	0.276229	0.389	0.177	0.00745455	2	Stradb		Pxmp2	2.07596e-11	0.472501	0.408	0.117	2.8177e-07	1	Pxmp2
Nos3	5.81026e-07	0.279655	0.327	0.136	0.0079403	2	Nos3		Cd302	2.08409e-11	0.637604	0.816	0.498	2.82873e-07	1	Cd302
Rbms2	5.87714e-07	0.44953	0.699	0.503	0.0080317	2	Rbms2		Bag1	2.21973e-11	0.560754	0.942	0.945	3.01284e-07	1	Bag1
Gpat4	5.90808e-07	0.358603	0.478	0.253	0.00807398	2	Gpat4		Ldhd	2.62551e-11	0.535628	0.456	0.147	3.56361e-07	1	Ldhd
S1pr1	5.98198e-07	0.271301	0.496	0.253	0.00817497	2	S1pr1		Insig1	2.75065e-11	0.736059	0.699	0.417	3.73346e-07	1	Insig1
Apip	6.09597e-07	0.274518	0.381	0.169	0.00833076	2	Apip		Aspg	2.83852e-11	0.555584	0.447	0.143	3.85272e-07	1	Aspg
Paqr4	6.23991e-07	0.303338	0.478	0.25	0.00852746	2	Paqr4		Atp5g3	2.89417e-11	0.599535	0.99	0.938	3.92826e-07	1	Atp5g3
Egfl71	6.32516e-07	0.376927	0.832	0.58	0.00864396	2	Egfl7		Eci1	2.9557e-11	0.680603	0.825	0.629	4.01177e-07	1	Eci1
Tle5	6.43478e-07	0.30527	0.991	0.957	0.00879377	2	Tle5		Uqcr10	2.98229e-11	0.630636	1	0.866	4.04787e-07	1	Uqcr10
Sh2d3c	6.66295e-07	0.311798	0.31	0.126	0.00910559	2	Sh2d3c		Slfn5	3.15338e-11	0.594258	0.883	0.625	4.28008e-07	1	Slfn5
Gnas	6.90795e-07	0.316599	0.991	0.967	0.0094404	2	Gnas		Pik3r1	3.2783e-11	0.526533	0.961	0.772	4.44964e-07	1	Pik3r1
S100a13	7.31872e-07	0.342641	0.655	0.432	0.0100018	2	S100a13		Rnf144a	4.03635e-11	0.464721	0.456	0.153	5.47854e-07	1	Rnf144a
Ndufb1-ps	7.34737e-07	0.333494	0.947	0.784	0.0100409	2	Ndufb1-ps		Gpat4	4.04096e-11	0.609864	0.583	0.27	5.4848e-07	1	Gpat4
Ube2m	7.38219e-07	0.374488	0.929	0.76	0.0100885	2	Ube2m		Dysf	4.1235e-11	0.527614	0.621	0.274	5.59682e-07	1	Dysf
Tmem245	7.41854e-07	0.345372	0.584	0.346	0.0101382	2	Tmem245		Itih5	4.26037e-11	0.554963	0.699	0.381	5.7826e-07	1	Itih5
St3gal6	7.47382e-07	0.327685	0.478	0.255	0.0102137	2	St3gal6		Nfia	4.2627e-11	0.582352	0.922	0.795	5.78576e-07	1	Nfia
Gm2a	8.12395e-07	0.392219	0.823	0.615	0.0111022	2	Gm2a		Tenm4	5.47291e-11	0.64392	0.621	0.316	7.42838e-07	1	Tenm4
Arhgap29	8.25548e-07	0.362008	0.558	0.324	0.0112819	2	Arhgap29		Btnl9	5.57922e-11	0.292201	0.214	0.023	7.57267e-07	1	Btnl9
Eci2	8.45619e-07	0.367105	0.903	0.686	0.0115562	2	Eci2		Acads	6.02493e-11	0.644307	0.699	0.371	8.17763e-07	1	Acads
Abcd3	8.62059e-07	0.367138	0.743	0.493	0.0117809	2	Abcd3		Dpep1	7.14625e-11	0.607849	0.777	0.44	9.6996e-07	1	Dpep1
Mccc21	8.74012e-07	0.273913	0.611	0.344	0.0119442	2	Mccc2		Fgd5	7.60733e-11	0.564868	0.583	0.264	1.03254e-06	1	Fgd5
Ppm1m	9.392e-07	0.293215	0.478	0.253	0.0128351	2	Ppm1m		Ralgapa2	7.99449e-11	0.578877	0.641	0.326	1.08509e-06	1	Ralgapa2
Aurkaip1	9.48117e-07	0.334842	0.805	0.562	0.012957	2	Aurkaip1		Pfkfb3	8.36352e-11	0.550811	0.592	0.264	1.13518e-06	1	Pfkfb3
Ndufa7	9.85687e-07	0.331123	0.487	0.263	0.0134704	2	Ndufa7		Gbp4	1.04955e-10	0.519805	1	0.961	1.42456e-06	1	Gbp4
Aox1	1.03839e-06	0.332429	0.699	0.46	0.0141907	2	Aox1		Rnf125	1.05058e-10	0.572274	0.612	0.296	1.42595e-06	1	Rnf125
Ndufa6	1.06924e-06	0.414105	0.805	0.625	0.0146123	2	Ndufa6		Irs3	1.17049e-10	0.351819	0.398	0.111	1.58871e-06	1	Irs3
Nudt13	1.07276e-06	0.306431	0.46	0.242	0.0146603	2	Nudt13		Hrct1	1.20087e-10	0.485274	0.485	0.176	1.62994e-06	1	Hrct1
Fcgrt	1.08437e-06	0.344492	0.956	0.776	0.014819	2	Fcgrt		Kyat3	1.59863e-10	0.582826	0.544	0.238	2.16983e-06	1	Kyat3
Furin	1.15834e-06	0.387808	0.69	0.481	0.0158299	2	Furin		Mlxipl	1.66345e-10	0.481472	0.476	0.163	2.25779e-06	1	Mlxipl
2004-09-01	1.20828e-06	0.265028	0.398	0.185	0.0165123	2	2004-09-01		Crls1	1.70743e-10	0.652092	0.553	0.261	2.31749e-06	1	Crls1
Shank31	1.25222e-06	0.330969	0.708	0.448	0.0171128	2	Shank3		Bche	1.72043e-10	0.435805	0.515	0.199	2.33515e-06	1	Bche
Atp5c1	1.26359e-06	0.33167	0.841	0.627	0.0172682	2	Atp5c1		Agmo	1.91248e-10	0.550357	0.757	0.436	2.59581e-06	1	Agmo
Rhbdd2	1.28815e-06	0.254621	0.336	0.145	0.0176038	2	Rhbdd2		Gbp6	2.03002e-10	0.517706	0.951	0.818	2.75534e-06	1	Gbp6
Pnpla8	1.33918e-06	0.343366	0.743	0.509	0.0183013	2	Pnpla8		Rgs4	2.07103e-10	0.497145	0.388	0.114	2.81101e-06	1	Rgs4
Tmem184b	1.3703e-06	0.291213	0.513	0.279	0.0187265	2	Tmem184b		Stom	2.28879e-10	0.530151	0.738	0.423	3.10658e-06	1	Stom
Atp5o	1.45664e-06	0.273593	0.566	0.324	0.0199064	2	Atp5o		Clmn	2.42957e-10	0.566895	0.68	0.355	3.29766e-06	1	Clmn
Ndufa13	1.4703e-06	0.35481	0.788	0.572	0.0200931	2	Ndufa13		Steap4	2.43679e-10	0.599343	0.68	0.365	3.30745e-06	1	Steap4
Cp	1.47097e-06	0.325256	0.735	0.46	0.0201023	2	Cp		Gpd2	2.68341e-10	0.521147	0.505	0.199	3.6422e-06	1	Gpd2
Tbc1d20	1.52892e-06	0.287959	0.796	0.544	0.0208942	2	Tbc1d20		Ncoa4	2.80971e-10	0.607775	0.748	0.508	3.81362e-06	1	Ncoa4
Reep5	1.54515e-06	0.290669	1	0.957	0.021116	2	Reep5		Hint2	3.12461e-10	0.653461	0.757	0.531	4.24103e-06	1	Hint2
G0s21	1.61516e-06	0.30232	0.513	0.281	0.0220728	2	G0s2		Acvr1c	3.17965e-10	0.350239	0.272	0.052	4.31575e-06	1	Acvr1c
Hsdl2	1.68198e-06	0.352369	0.85	0.631	0.022986	2	Hsdl2		Epb41l1	3.26552e-10	0.541524	0.767	0.469	4.43229e-06	1	Epb41l1
Trp53i11	1.70115e-06	0.369328	0.637	0.417	0.0232479	2	Trp53i11		Nudt7	3.51275e-10	0.484279	0.466	0.169	4.76785e-06	1	Nudt7
Oplah	1.77493e-06	0.377285	0.584	0.379	0.0242562	2	Oplah		Iigp1	3.60198e-10	0.471829	1	0.945	4.88897e-06	1	Iigp1
Atf5	1.88443e-06	0.337739	0.876	0.658	0.0257527	2	Atf5		Hadh	3.65919e-10	0.563817	0.709	0.407	4.96662e-06	1	Hadh
Coq8a	1.94155e-06	0.343277	0.664	0.436	0.0265333	2	Coq8a		Rsad2	3.9712e-10	0.629533	0.553	0.244	5.39011e-06	1	Rsad2
Ech1	1.98777e-06	0.30993	0.903	0.68	0.0271649	2	Ech1		Nr1h3	4.04485e-10	0.564973	0.553	0.248	5.49008e-06	1	Nr1h3
Ahcyl1	2.12933e-06	0.321507	0.912	0.764	0.0290995	2	Ahcyl1		Igfals	4.17445e-10	0.334997	0.233	0.036	5.66598e-06	1	Igfals
Smdt1	2.17846e-06	0.320542	0.743	0.525	0.0297709	2	Smdt1		Gatd3a	4.54212e-10	0.534518	0.796	0.502	6.16501e-06	1	Gatd3a
Mtln	2.22671e-06	0.319301	0.823	0.562	0.0304303	2	Mtln		H6pd	5.5946e-10	0.534567	0.583	0.277	7.59355e-06	1	H6pd
Grsf1	2.26759e-06	0.324486	0.611	0.377	0.0309889	2	Grsf1		Cd81	6.40919e-10	0.436632	1	0.879	8.6992e-06	1	Cd81
Maip1	2.43173e-06	0.267406	0.389	0.191	0.033232	2	Maip1		Dgkd	7.26961e-10	0.596889	0.748	0.485	9.86704e-06	1	Dgkd
Psma3	2.58843e-06	0.343366	0.717	0.503	0.0353734	2	Psma3		Ormdl3	7.79222e-10	0.549532	0.524	0.225	1.05764e-05	1	Ormdl3
Angptl41	2.69984e-06	0.399853	0.885	0.656	0.036896	2	Angptl4		Rgs5	7.94031e-10	0.486726	0.495	0.189	1.07774e-05	1	Rgs5
Tinagl1	2.70788e-06	0.265889	0.54	0.316	0.0370059	2	Tinagl1		Sema7a	9.40557e-10	0.441953	0.456	0.163	1.27662e-05	1	Sema7a
Pex11a	2.78872e-06	0.360685	0.434	0.238	0.0381106	2	Pex11a		Idh3g	9.62025e-10	0.539222	0.699	0.397	1.30576e-05	1	Idh3g
Emc6	2.85594e-06	0.286639	0.372	0.179	0.0390293	2	Emc6		Bnip3	1.05459e-09	0.500827	0.505	0.199	1.4314e-05	1	Bnip3
Maff	2.98893e-06	0.259528	0.319	0.139	0.0408467	2	Maff		Spta1	1.27534e-09	0.285575	0.184	0.02	1.73101e-05	1	Spta1
Tenm41	3.00207e-06	0.346627	0.637	0.42	0.0410263	2	Tenm4		4930402H24Rik	1.29585e-09	0.42062	0.621	0.287	1.75886e-05	1	4930402H24Rik
Cnnm2	3.14045e-06	0.296874	0.363	0.175	0.0429174	2	Cnnm2		Apmap	1.29961e-09	0.561239	0.709	0.43	1.76397e-05	1	Apmap
Eif4e3	3.15847e-06	0.285348	0.584	0.35	0.0431636	2	Eif4e3		Pakap	1.35194e-09	0.548983	0.476	0.195	1.83499e-05	1	Pakap
Adamts9	3.16251e-06	0.278849	0.513	0.285	0.0432188	2	Adamts9		Sqor	1.36438e-09	0.565702	0.602	0.313	1.85187e-05	1	Sqor
Capn2	3.18604e-06	0.361551	0.858	0.701	0.0435404	2	Capn2		4931406C07Rik	1.44673e-09	0.453604	0.466	0.179	1.96364e-05	1	4931406C07Rik
Asns	3.5043e-06	0.307589	0.398	0.206	0.0478898	2	Asns		Lonp2	1.50827e-09	0.535579	0.854	0.638	2.04718e-05	1	Lonp2
Ppt2	3.5439e-06	0.323753	0.54	0.332	0.048431	2	Ppt2		Bckdhb	1.74679e-09	0.639467	0.65	0.414	2.37092e-05	1	Bckdhb
Samm50	3.54718e-06	0.400382	0.735	0.534	0.0484758	2	Samm50		Phgdh	2.13164e-09	0.503644	0.456	0.182	2.89328e-05	1	Phgdh
Psma6	3.55148e-06	0.330901	0.876	0.739	0.0485346	2	Psma6		Tmem182	2.15153e-09	0.528944	0.583	0.264	2.92027e-05	1	Tmem182
Atp5j	3.591e-06	0.329968	0.947	0.847	0.0490745	2	Atp5j		Echdc1	2.20116e-09	0.64758	0.544	0.261	2.98764e-05	1	Echdc1
Fxyd1	3.80022e-06	0.312589	0.929	0.737	0.0519338	2	Fxyd1		Cgnl1	2.23876e-09	0.497942	0.65	0.342	3.03867e-05	1	Cgnl1
Sqor	3.94415e-06	0.276586	0.566	0.34	0.0539007	2	Sqor		Asph	2.30719e-09	0.561519	0.874	0.645	3.13154e-05	1	Asph
1700021F05Rik	4.09631e-06	0.287699	0.398	0.204	0.0559801	2	1700021F05Rik		Olfml1	2.44511e-09	0.539252	0.524	0.238	3.31875e-05	1	Olfml1
Serhl	4.11671e-06	0.308079	0.504	0.297	0.0562589	2	Serhl		Bcap31	3.45253e-09	0.475367	0.913	0.805	4.68612e-05	1	Bcap31
H6pd	4.14375e-06	0.259399	0.54	0.303	0.0566285	2	H6pd		Gnas	3.72903e-09	0.431629	1	0.987	5.06141e-05	1	Gnas
Romo11	4.14898e-06	0.29085	0.699	0.462	0.0567	2	Romo1		Dld	3.82974e-09	0.594453	0.777	0.554	5.19811e-05	1	Dld
Eif3l	4.29169e-06	0.330041	0.646	0.438	0.0586502	2	Eif3l		Etfbkmt	4.17448e-09	0.542427	0.602	0.316	5.66602e-05	1	Etfbkmt
Flt1	4.35328e-06	0.27568	0.398	0.198	0.0594919	2	Flt1		Jam2	4.59169e-09	0.53997	0.67	0.384	6.2323e-05	1	Jam2
Ptprb1	4.58673e-06	0.332356	0.619	0.393	0.0626823	2	Ptprb		Snhg11	4.72263e-09	0.460117	0.369	0.121	6.41003e-05	1	Snhg11
Agpat1	4.753e-06	0.285053	0.646	0.415	0.0649545	2	Agpat1		Bmper	4.96398e-09	0.416116	0.35	0.107	6.73761e-05	1	Bmper
Arl2	4.80864e-06	0.335123	0.558	0.346	0.0657148	2	Arl2		Acss2	6.29182e-09	0.470029	0.553	0.264	8.53989e-05	1	Acss2
Pno1	4.83508e-06	0.299858	0.442	0.242	0.0660762	2	Pno1		Itga1	6.32126e-09	0.563103	0.641	0.352	8.57985e-05	1	Itga1
Lypla1	5.10016e-06	0.29754	0.54	0.314	0.0696988	2	Lypla1		Arhgef15	8.74024e-09	0.434122	0.417	0.15	0.000118631	1	Arhgef15
Tek	5.1193e-06	0.287327	0.434	0.23	0.0699603	2	Tek		Slc25a39	8.94998e-09	0.642281	0.767	0.534	0.000121478	1	Slc25a39
Gm5617	5.26734e-06	0.271684	0.336	0.157	0.0719834	2	Gm5617		Trp53i11	9.13352e-09	0.583974	0.689	0.423	0.000123969	1	Trp53i11
Gys1	5.30852e-06	0.29739	0.743	0.515	0.0725462	2	Gys1		Tgm2	9.22802e-09	0.487948	0.971	0.7	0.000125252	1	Tgm2
Scaf4	5.3833e-06	0.296205	0.558	0.352	0.0735682	2	Scaf4		Gbe1	9.31345e-09	0.505824	0.631	0.332	0.000126411	1	Gbe1
Slc48a1	5.49344e-06	0.329744	0.637	0.424	0.0750734	2	Slc48a1		Acadsb	9.67927e-09	0.514331	0.631	0.339	0.000131377	1	Acadsb
Pcyt2	5.69098e-06	0.255735	0.469	0.255	0.0777729	2	Pcyt2		Opa1	1.01423e-08	0.431584	0.534	0.244	0.000137661	1	Opa1
Eif5	5.9593e-06	0.306562	0.973	0.878	0.0814397	2	Eif5		C9orf72	1.06429e-08	0.504159	0.553	0.27	0.000144456	1	C9orf72
Pim31	6.17293e-06	0.290758	0.903	0.684	0.0843593	2	Pim3		Adamts9	1.12095e-08	0.523506	0.573	0.274	0.000152146	1	Adamts9
Auh	6.59646e-06	0.262491	0.575	0.348	0.0901472	2	Auh		Itpka	1.37842e-08	0.356149	0.262	0.062	0.000187093	1	Itpka
Gstp1	6.60205e-06	0.276792	0.655	0.426	0.0902236	2	Gstp1		Tmeff1	1.43708e-08	0.417742	0.388	0.14	0.000195055	1	Tmeff1
Cmc1	6.62804e-06	0.30816	0.593	0.369	0.0905788	2	Cmc1		Phyhd1	1.48074e-08	0.464847	0.524	0.241	0.00020098	1	Phyhd1
Dab2ip	6.92269e-06	0.339398	0.646	0.442	0.0946054	2	Dab2ip		Fkbp1a	1.50118e-08	0.476741	0.922	0.801	0.000203755	1	Fkbp1a
Poldip2	7.04265e-06	0.315646	0.637	0.417	0.0962449	2	Poldip2		Selenbp1	1.64465e-08	0.439763	0.35	0.117	0.000223228	1	Selenbp1
Elmod3	7.13303e-06	0.276598	0.381	0.193	0.0974799	2	Elmod3		Clybl	1.70211e-08	0.427604	0.408	0.153	0.000231027	1	Clybl
Kank31	7.25415e-06	0.371224	0.673	0.45	0.0991352	2	Kank3		Grpel1	1.84595e-08	0.552993	0.757	0.554	0.000250551	1	Grpel1
Ppp2r1b	7.34153e-06	0.256907	0.46	0.25	0.100329	2	Ppp2r1b		Akr7a5	1.88924e-08	0.55513	0.699	0.417	0.000256427	1	Akr7a5
Pigq	7.50955e-06	0.307845	0.602	0.395	0.102626	2	Pigq		Acad11	1.89541e-08	0.535466	0.515	0.257	0.000257265	1	Acad11
Prkce	7.74634e-06	0.267851	0.416	0.218	0.105861	2	Prkce		Fitm2	2.09254e-08	0.504602	0.65	0.384	0.00028402	1	Fitm2
Spg21	7.77247e-06	0.328276	0.637	0.43	0.106219	2	Spg21		Aspa	2.12217e-08	0.353202	0.32	0.094	0.000288042	1	Aspa
Map2k2	8.13845e-06	0.264956	0.549	0.326	0.11122	2	Map2k2		Tmem120a	2.16245e-08	0.368841	0.417	0.153	0.000293509	1	Tmem120a
Prex2	8.20102e-06	0.261481	0.54	0.316	0.112075	2	Prex2		Pdgfd	2.2206e-08	0.38352	0.398	0.14	0.000301402	1	Pdgfd
Creld1	9.40075e-06	0.262164	0.407	0.21	0.128471	2	Creld1		Cpt2	2.33425e-08	0.460117	0.534	0.254	0.000316828	1	Cpt2
Gpt	9.79149e-06	0.281408	0.54	0.33	0.13381	2	Gpt		Eepd1	2.36228e-08	0.545432	0.748	0.456	0.000320632	1	Eepd1
Cog4	9.96632e-06	0.288066	0.54	0.332	0.1362	2	Cog4		Pfkfb1	2.36561e-08	0.435026	0.437	0.176	0.000321084	1	Pfkfb1
Maged11	1.08825e-05	0.27979	0.85	0.583	0.14872	2	Maged1		Cd59a	2.36745e-08	0.460675	0.592	0.313	0.000321334	1	Cd59a
Clpp	1.14636e-05	0.333039	0.619	0.413	0.156661	2	Clpp		Hspa12b	2.40639e-08	0.457758	0.544	0.264	0.000326619	1	Hspa12b
Ppp2r5b	1.15639e-05	0.346091	0.54	0.354	0.158032	2	Ppp2r5b		Cyyr1	2.41799e-08	0.566092	0.621	0.345	0.000328194	1	Cyyr1
Rnf125	1.20634e-05	0.291973	0.46	0.265	0.164858	2	Rnf125		Icam2	2.49522e-08	0.448997	0.408	0.156	0.000338676	1	Icam2
Nrn1	1.29415e-05	0.269269	0.319	0.149	0.176859	2	Nrn1		Ttc36	2.66266e-08	0.264893	0.214	0.039	0.000361403	1	Ttc36
Dynll2	1.29673e-05	0.315372	0.938	0.802	0.177212	2	Dynll2		Nudt12	2.80656e-08	0.354567	0.359	0.117	0.000380935	1	Nudt12
Hsd17b10	1.30103e-05	0.328828	0.708	0.523	0.177798	2	Hsd17b10		Slc9a3r2	2.82751e-08	0.480437	0.689	0.388	0.000383777	1	Slc9a3r2
Tomm70a	1.33303e-05	0.285855	0.761	0.528	0.182172	2	Tomm70a		Ppargc1a	3.06889e-08	0.28055	0.204	0.036	0.000416541	1	Ppargc1a
Grhpr	1.34549e-05	0.253805	0.372	0.189	0.183874	2	Grhpr		Sh3pxd2a	3.09621e-08	0.49419	0.903	0.749	0.000420248	1	Sh3pxd2a
Psmb3	1.36286e-05	0.333039	0.619	0.417	0.186249	2	Psmb3		Ly6e	3.09987e-08	0.383072	1	0.948	0.000420745	1	Ly6e
2021-03-01	1.39943e-05	0.293543	0.929	0.707	0.191246	2	2002-03-01		Tmcc3	3.67933e-08	0.509891	0.777	0.528	0.000499395	1	Tmcc3
Spg7	1.40811e-05	0.278503	0.655	0.436	0.192432	2	Spg7		Gprc5b	3.68425e-08	0.489734	0.592	0.332	0.000500063	1	Gprc5b
Pan2	1.42363e-05	0.256232	0.451	0.25	0.194553	2	Pan2		Hoxc10	3.85875e-08	0.370706	0.379	0.134	0.000523748	1	Hoxc10
Optn	1.42474e-05	0.274672	0.398	0.212	0.194705	2	Optn		Aqp11	3.93976e-08	0.310831	0.282	0.075	0.000534743	1	Aqp11
Nnmt1	1.4372e-05	0.258454	0.752	0.493	0.196407	2	Nnmt		Lpgat1	3.99989e-08	0.423805	0.893	0.645	0.000542905	1	Lpgat1
Mmaa	1.47927e-05	0.280754	0.442	0.25	0.202157	2	Mmaa		Abhd15	4.25899e-08	0.437291	0.408	0.16	0.000578072	1	Abhd15
Gpi1	1.48824e-05	0.265847	0.973	0.935	0.203383	2	Gpi1		Zfp423	4.27029e-08	0.350675	0.466	0.189	0.000579606	1	Zfp423
Bhlhe40	1.49629e-05	0.305508	0.752	0.527	0.204482	2	Bhlhe40		Cavin1	5.26802e-08	0.449884	0.893	0.661	0.000715029	1	Cavin1
Myo5a	1.55844e-05	0.28744	0.531	0.326	0.212977	2	Myo5a		Gpt2	5.39245e-08	0.336343	0.437	0.173	0.000731917	1	Gpt2
Gtf2h5	1.75127e-05	0.304506	0.637	0.44	0.239329	2	Gtf2h5		Cmbl	5.42137e-08	0.503804	0.515	0.254	0.000735843	1	Cmbl
Dap3	1.80556e-05	0.312042	0.646	0.432	0.246748	2	Dap3		Tshz2	5.48448e-08	0.449783	0.641	0.381	0.000744409	1	Tshz2
Iars2	1.82558e-05	0.323664	0.708	0.499	0.249484	2	Iars2		Cped1	5.48564e-08	0.544074	0.68	0.42	0.000744565	1	Cped1
Gid4	1.82741e-05	0.265487	0.504	0.297	0.249734	2	Gid4		Dram2	5.87787e-08	0.424001	0.485	0.221	0.000797803	1	Dram2
Nap1l4	1.95384e-05	0.28951	0.858	0.674	0.267012	2	Nap1l4		Ccdc69	5.8796e-08	0.3202	0.311	0.094	0.000798038	1	Ccdc69
Ifnar2	2.04048e-05	0.279634	0.708	0.495	0.278852	2	Ifnar2		Pex13	6.00306e-08	0.511191	0.65	0.417	0.000814795	1	Pex13
Epb41l1	2.28277e-05	0.325377	0.637	0.444	0.311963	2	Epb41l1		Notch4	6.06509e-08	0.394482	0.388	0.147	0.000823215	1	Notch4
Serpina3n	2.337e-05	0.268551	0.504	0.301	0.319375	2	Serpina3n		Iscu	6.13104e-08	0.462441	0.718	0.466	0.000832166	1	Iscu
Trf1	2.38188e-05	0.292319	0.965	0.8	0.325507	2	Trf		Slc16a7	6.24928e-08	0.367486	0.291	0.085	0.000848214	1	Slc16a7
Acat1	2.42534e-05	0.32654	0.504	0.312	0.331447	2	Acat1		Tspan7	6.52362e-08	0.469553	0.68	0.401	0.000885451	1	Tspan7
Nr1h31	2.50904e-05	0.254015	0.549	0.324	0.342885	2	Nr1h3		Plcb1	6.99312e-08	0.391535	0.379	0.137	0.000949176	1	Plcb1
Atp6v1h	2.61371e-05	0.256415	0.469	0.273	0.35719	2	Atp6v1h		Rtp4	7.05044e-08	0.522013	0.854	0.638	0.000956956	1	Rtp4
Tmem182	2.62196e-05	0.277999	0.575	0.373	0.358317	2	Tmem182		Smarcc2	7.28692e-08	0.440213	0.922	0.785	0.000989054	1	Smarcc2
Ndufaf1	2.65893e-05	0.265028	0.389	0.208	0.36337	2	Ndufaf1		Dhrs7	8.59547e-08	0.504336	0.796	0.586	0.00116666	1	Dhrs7
Pim1	2.75577e-05	0.318485	0.584	0.383	0.376604	2	Pim1		Dgat1	8.70354e-08	0.431204	0.456	0.208	0.00118133	1	Dgat1
Pomt1	2.76865e-05	0.286113	0.372	0.196	0.378363	2	Pomt1		Ypel5	8.84099e-08	0.45925	0.748	0.502	0.00119999	1	Ypel5
Dhrs7b	2.82238e-05	0.271013	0.513	0.312	0.385706	2	Dhrs7b		Bnc2	8.9247e-08	0.461262	0.544	0.28	0.00121135	1	Bnc2
Cyp4v3	3.41559e-05	0.282764	0.46	0.275	0.466775	2	Cyp4v3		Ivd	9.30848e-08	0.395559	0.369	0.137	0.00126344	1	Ivd
Nrip1	3.44492e-05	0.278258	0.513	0.32	0.470782	2	Nrip1		Cnnm2	9.64843e-08	0.394759	0.388	0.15	0.00130958	1	Cnnm2
Sccpdh	3.50329e-05	0.266013	0.478	0.281	0.478759	2	Sccpdh		Elovl5	1.07856e-07	0.353202	0.612	0.319	0.00146393	1	Elovl5
Txnrd2	3.61285e-05	0.276229	0.345	0.179	0.493732	2	Txnrd2		Mmrn2	1.07989e-07	0.404732	0.447	0.186	0.00146574	1	Mmrn2
Sephs2	3.61746e-05	0.282046	0.407	0.23	0.494362	2	Sephs2		Hebp1	1.10127e-07	0.426874	0.583	0.319	0.00149476	1	Hebp1
Ptpmt1	3.63299e-05	0.266234	0.628	0.417	0.496484	2	Ptpmt1		Angptl2	1.10235e-07	0.487367	0.631	0.362	0.00149622	1	Angptl2
Atox1	3.68708e-05	0.315844	0.876	0.707	0.503877	2	Atox1		Atoh8	1.1386e-07	0.371056	0.34	0.117	0.00154542	1	Atoh8
Gstm1	3.76392e-05	0.278503	0.646	0.444	0.514377	2	Gstm1		Fgf2	1.181e-07	0.427774	0.534	0.264	0.00160297	1	Fgf2
Kxd1	3.92318e-05	0.350191	0.593	0.418	0.536142	2	Kxd1		Fmo2	1.19496e-07	0.406641	0.417	0.176	0.00162192	1	Fmo2
Chchd7	3.96041e-05	0.255641	0.496	0.303	0.54123	2	Chchd7		Robo4	1.24787e-07	0.351847	0.359	0.127	0.00169373	1	Robo4
Agmo	3.99226e-05	0.319001	0.584	0.397	0.545582	2	Agmo		Gsta3	1.28217e-07	0.264083	0.301	0.088	0.00174028	1	Gsta3
Mid1ip1	4.18648e-05	0.272416	0.646	0.422	0.572124	2	Mid1ip1		Lrmda	1.34175e-07	0.397677	0.398	0.163	0.00182116	1	Lrmda
Ak3	4.23254e-05	0.287536	0.584	0.381	0.578418	2	Ak3		Lims2	1.50679e-07	0.514483	0.563	0.309	0.00204517	1	Lims2
Letm1	4.26199e-05	0.265584	0.389	0.216	0.582443	2	Letm1		Ebf2	1.57935e-07	0.413913	0.33	0.114	0.00214366	1	Ebf2
Adh1	4.26562e-05	0.277052	0.451	0.263	0.58294	2	Adh1		Podn	1.588e-07	0.55072	0.612	0.358	0.00215539	1	Podn
Rgs3	4.36632e-05	0.251867	0.442	0.248	0.596701	2	Rgs3		Acadvl	1.63215e-07	0.479835	0.728	0.45	0.00221532	1	Acadvl
Psmd4	4.394e-05	0.270726	0.867	0.715	0.600484	2	Psmd4		Tmem134	1.69937e-07	0.453407	0.932	0.788	0.00230656	1	Tmem134
Maob	4.46963e-05	0.344594	0.442	0.273	0.610819	2	Maob		Pex16	1.74213e-07	0.511464	0.621	0.391	0.0023646	1	Pex16
Arl3	4.73542e-05	0.286299	0.398	0.228	0.647142	2	Arl3		Stx1b	1.77725e-07	0.350419	0.33	0.111	0.00241226	1	Stx1b
Plin41	4.75563e-05	0.284122	0.69	0.483	0.649904	2	Plin4		Gdf10	1.83876e-07	0.474234	0.282	0.085	0.00249575	1	Gdf10
Slc38a10	4.82243e-05	0.294974	0.549	0.365	0.659034	2	Slc38a10		Arap3	1.84434e-07	0.466161	0.466	0.212	0.00250332	1	Arap3
Lss	4.84397e-05	0.25255	0.407	0.228	0.661977	2	Lss		Abca1	1.86002e-07	0.467464	0.951	0.792	0.0025246	1	Abca1
Pdk1	4.85304e-05	0.300915	0.504	0.32	0.663216	2	Pdk1		Prkaca	1.89905e-07	0.488131	0.621	0.362	0.00257758	1	Prkaca
Tomm40l	4.9624e-05	0.262604	0.593	0.393	0.678162	2	Tomm40l		Sephs2	2.07923e-07	0.353202	0.417	0.173	0.00282214	1	Sephs2
Dolk	5.00657e-05	0.263869	0.354	0.189	0.684197	2	Dolk		Etfb	2.10348e-07	0.545432	0.718	0.528	0.00285505	1	Etfb
Epb41l2	5.03677e-05	0.29049	0.788	0.609	0.688325	2	Epb41l2		Dhtkd1	2.34461e-07	0.251465	0.233	0.055	0.00318234	1	Dhtkd1
Pcyox1	5.26254e-05	0.293374	0.735	0.576	0.719179	2	Pcyox1		Irs1	2.35892e-07	0.43632	0.67	0.404	0.00320176	1	Irs1
Pgls	5.30926e-05	0.305306	0.646	0.462	0.725563	2	Pgls		Mccc2	2.36043e-07	0.448837	0.544	0.28	0.00320381	1	Mccc2
Psmb7	5.56428e-05	0.287536	0.823	0.644	0.760414	2	Psmb7		Tmem140	2.394e-07	0.459244	0.883	0.723	0.00324938	1	Tmem140
Lep1	5.57609e-05	0.274721	0.487	0.301	0.762028	2	Lep		Derl1	2.52124e-07	0.433201	0.728	0.485	0.00342207	1	Derl1
Dnajc11	5.74467e-05	0.261353	0.469	0.285	0.785066	2	Dnajc11		Sardh	2.56556e-07	0.258112	0.223	0.052	0.00348224	1	Sardh
Sh3glb2	5.7941e-05	0.316196	0.664	0.491	0.791821	2	Sh3glb2		Polr3gl	2.5789e-07	0.487367	0.65	0.404	0.00350035	1	Polr3gl
Sh3kbp1	6.27674e-05	0.285436	0.602	0.418	0.857779	2	Sh3kbp1		Sra1	2.645e-07	0.490325	0.738	0.534	0.00359006	1	Sra1
Pakap	6.58581e-05	0.261418	0.504	0.314	0.900017	2	Pakap		Rgs7	2.6706e-07	0.264721	0.223	0.052	0.00362481	1	Rgs7
Mocs1	7.25839e-05	0.283236	0.549	0.36	0.991932	2	Mocs1		Mpp1	2.7036e-07	0.49815	0.767	0.541	0.00366959	1	Mpp1
Adk	7.59981e-05	0.264072	0.743	0.544	1	2	Adk		Gpr182	2.70393e-07	0.262436	0.243	0.062	0.00367004	1	Gpr182
Man2a2	7.79868e-05	0.301216	0.867	0.752	1	2	Man2a2		Tpmt	2.71998e-07	0.40261	0.359	0.14	0.00369183	1	Tpmt
Vac14	7.82607e-05	0.28451	0.363	0.204	1	2	Vac14		Sgce	2.8199e-07	0.445286	0.563	0.3	0.00382744	1	Sgce
Tex2	9.01519e-05	0.286113	0.708	0.521	1	2	Tex2		Flacc1	2.89909e-07	0.258182	0.194	0.039	0.00393494	1	Flacc1
Gnptab	9.02874e-05	0.263032	0.558	0.367	1	2	Gnptab		Gsto1	2.96575e-07	0.373598	0.505	0.248	0.00402541	1	Gsto1
Hba-a2	9.16075e-05	0.302372	0.513	0.31	1	2	Hba-a2		Sdhc	3.09563e-07	0.392065	0.932	0.818	0.0042017	1	Sdhc
4833439L19Rik	9.62778e-05	0.257758	0.398	0.232	1	2	4833439L19Rik		Spg21	3.31007e-07	0.443525	0.748	0.521	0.00449276	1	Spg21
Cyp4b1	9.82361e-05	0.288039	0.602	0.418	1	2	Cyp4b1		Prr5l	3.50282e-07	0.311742	0.35	0.127	0.00475437	1	Prr5l
Vdac2	0.000102402	0.293701	0.814	0.623	1	2	Vdac2		Rasgrp2	3.62252e-07	0.457597	0.437	0.202	0.00491684	1	Rasgrp2
Lias	0.000107591	0.265487	0.487	0.316	1	2	Lias		Fads1	3.78122e-07	0.468438	0.621	0.355	0.00513225	1	Fads1
Mgat4b	0.000110478	0.281901	0.681	0.519	1	2	Mgat4b		Prkd1	3.87016e-07	0.41257	0.388	0.166	0.00525296	1	Prkd1
Dcaf8	0.000115548	0.27604	0.522	0.346	1	2	Dcaf8		Mtfr1l	3.96834e-07	0.497253	0.602	0.375	0.00538622	1	Mtfr1l
2310061I04Rik	0.000120947	0.274584	0.442	0.273	1	2	2310061I04Rik		Clpb	4.04965e-07	0.423591	0.505	0.257	0.0054966	1	Clpb
Uap1	0.000124273	0.277138	0.513	0.338	1	2	Uap1		Cox6c	4.0613e-07	0.483401	0.893	0.782	0.0055124	1	Cox6c
Cops9	0.00012908	0.27148	0.903	0.725	1	2	Cops9		Rgs3	4.23711e-07	0.395513	0.476	0.225	0.00575103	1	Rgs3
Rab5if	0.000129862	0.29374	0.566	0.389	1	2	Rab5if		Ehhadh	4.28168e-07	0.330324	0.301	0.101	0.00581153	1	Ehhadh
Ptpn11	0.000135847	0.2665	0.664	0.493	1	2	Ptpn11		Gimap1	4.42827e-07	0.362788	0.33	0.117	0.00601049	1	Gimap1
Nploc4	0.000137513	0.283082	0.708	0.576	1	2	Nploc4		Selenow	4.43023e-07	0.28496	1	0.993	0.00601315	1	Selenow
Mia2	0.000140404	0.276877	0.699	0.525	1	2	Mia2		Ahcyl2	4.47482e-07	0.50966	0.757	0.547	0.00607368	1	Ahcyl2
Gpx1	0.000153932	0.252923	1	0.949	1	2	Gpx1		Slc4a4	4.74889e-07	0.289685	0.35	0.127	0.00644567	1	Slc4a4
Hint1	0.000155053	0.266545	0.451	0.285	1	2	Hint1		Dbt	5.03093e-07	0.390115	0.417	0.182	0.00682848	1	Dbt
Ehd21	0.000166236	0.260075	0.92	0.725	1	2	Ehd2		Ndufab1	5.04399e-07	0.405669	0.553	0.296	0.00684621	1	Ndufab1
Ormdl3	0.000168097	0.257231	0.469	0.297	1	2	Ormdl3		Gimap6	5.0759e-07	0.414931	0.524	0.277	0.00688952	1	Gimap6
Rragc	0.000175447	0.255735	0.619	0.434	1	2	Rragc		1190005I06Rik	5.21507e-07	0.346256	0.33	0.121	0.00707841	1	1190005I06Rik
Tm7sf2	0.000186436	0.259528	0.274	0.138	1	2	Tm7sf2		Aldh4a1	5.21777e-07	0.442839	0.398	0.169	0.00708208	1	Aldh4a1
Lrrc58	0.000186934	0.296874	0.637	0.47	1	2	Lrrc58		Scarb1	5.54546e-07	0.400075	0.816	0.531	0.00752686	1	Scarb1
Ndufs4	0.000192654	0.300391	0.85	0.709	1	2	Ndufs4		Gpat3	5.62305e-07	0.268933	0.252	0.072	0.00763216	1	Gpat3
Fmc1	0.00025081	0.270061	0.487	0.314	1	2	Fmc1		Cygb	5.72006e-07	0.443683	0.689	0.394	0.00776384	1	Cygb
Prdx3	0.000272474	0.28682	0.434	0.281	1	2	Prdx3		Comt	6.01215e-07	0.429516	0.718	0.476	0.00816029	1	Comt
0610012G03Rik	0.000283541	0.256622	0.513	0.348	1	2	0610012G03Rik		2002-03-01	6.24169e-07	0.44698	0.893	0.733	0.00847185	1	2002-03-01
Rab1b	0.000300321	0.263461	0.796	0.635	1	2	Rab1b		Zyg11a	6.70205e-07	0.311683	0.233	0.062	0.00909669	1	Zyg11a
Gnb5	0.000329776	0.267698	0.407	0.251	1	2	Gnb5		Erg	6.72114e-07	0.358565	0.359	0.14	0.00912261	1	Erg
Ypel5	0.00034024	0.275179	0.575	0.417	1	2	Ypel5		Snx10	6.81094e-07	0.301601	0.408	0.166	0.00924449	1	Snx10
Etnk1	0.000351331	0.251656	0.619	0.452	1	2	Etnk1		Ntrk2	7.19309e-07	0.367074	0.641	0.345	0.00976318	1	Ntrk2
Pdgfb	0.000362321	0.29205	0.46	0.301	1	2	Pdgfb		Gstp1	7.25396e-07	0.4043	0.689	0.443	0.00984579	1	Gstp1
Yaf2	0.000434302	0.25651	0.283	0.157	1	2	Yaf2		Tspan13	7.67134e-07	0.462937	0.534	0.283	0.0104123	1	Tspan13
Spr	0.000435759	0.262604	0.549	0.389	1	2	Spr		Ebf3	8.07649e-07	0.268933	0.233	0.062	0.0109622	1	Ebf3
Lonp2	0.000445235	0.274204	0.779	0.625	1	2	Lonp2		Fli1	8.33854e-07	0.460117	0.621	0.397	0.0113179	1	Fli1
Tbc1d13	0.000460358	0.262317	0.416	0.267	1	2	Tbc1d13		Pex19	8.35632e-07	0.461082	0.641	0.384	0.011342	1	Pex19
Ei24	0.000462287	0.264053	0.664	0.493	1	2	Ei24		Aamdc	9.30114e-07	0.41711	0.631	0.388	0.0126244	1	Aamdc
Cav21	0.000523445	0.261675	0.894	0.721	1	2	Cav2		Uqcrfs1	9.56535e-07	0.491278	0.893	0.834	0.0129831	1	Uqcrfs1
Zfp91	0.000549473	0.2668	0.681	0.534	1	2	Zfp91		A930033H14Rik	9.57444e-07	0.266266	0.311	0.107	0.0129954	1	A930033H14Rik
Oxa1l	0.000550545	0.255478	0.54	0.379	1	2	Oxa1l		Xdh	9.80895e-07	0.39149	1	0.938	0.0133137	1	Xdh
Alb	0.000584348	1.25083	0.628	0.42	1	2	Alb		Ndufaf1	1.02937e-06	0.297059	0.495	0.235	0.0139717	1	Ndufaf1
Mmp19	0.000665706	0.250777	0.442	0.293	1	2	Mmp19		Smim19	1.1024e-06	0.429806	0.641	0.433	0.0149628	1	Smim19
Kcmf1	0.000685336	0.255269	0.708	0.55	1	2	Kcmf1		Atp5b	1.19305e-06	0.382635	0.981	0.945	0.0161932	1	Atp5b
Tmem223	0.00082503	0.277138	0.496	0.363	1	2	Tmem223		Orm1	1.20294e-06	0.430589	0.748	0.495	0.0163275	1	Orm1
Serf1	0.000828778	0.264452	0.434	0.293	1	2	Serf1		Hibch	1.21086e-06	0.314983	0.359	0.143	0.0164351	1	Hibch
Atp6v1c1	0.00114626	0.254468	0.478	0.338	1	2	Atp6v1c1		Ipo9	1.22188e-06	0.382949	0.524	0.283	0.0165845	1	Ipo9
Smim10l1	0.00121329	0.259018	0.566	0.407	1	2	Smim10l1		Ebf1	1.29263e-06	0.450757	0.728	0.492	0.0175448	1	Ebf1
Ubl3	0.00122375	0.282374	0.681	0.585	1	2	Ubl3		Tmem205	1.3413e-06	0.423932	0.631	0.388	0.0182055	1	Tmem205
Tomm5	0.00133342	0.260742	0.637	0.507	1	2	Tomm5		Coq5	1.40194e-06	0.435719	0.641	0.407	0.0190286	1	Coq5
Rexo2	0.0014538	0.277573	0.673	0.511	1	2	Rexo2		Mmut	1.44357e-06	0.452446	0.544	0.332	0.0195936	1	Mmut
Mup3	0.00166905	0.497688	0.257	0.143	1	2	Mup3		Pdhb	1.45251e-06	0.498822	0.68	0.485	0.0197149	1	Pdhb
Serpina3k	0.00244791	0.313696	0.124	0.049	1	2	Serpina3k		Npr2	1.4558e-06	0.517879	0.641	0.42	0.0197596	1	Npr2
Apoc3	0.00257264	0.303981	0.124	0.049	1	2	Apoc3		Bst2	1.46783e-06	0.384994	1	0.893	0.0199228	1	Bst2
Mup20	0.00266983	0.468935	0.142	0.061	1	2	Mup20		Ndufb9	1.50646e-06	0.466365	0.718	0.518	0.0204471	1	Ndufb9
Apoa2	0.00369702	0.468493	0.221	0.122	1	2	Apoa2		Fam126b	1.53295e-06	0.294917	0.379	0.156	0.0208068	1	Fam126b
Atat1	0.00387083	0.252059	0.336	0.222	1	2	Atat1		Serinc3	1.66416e-06	0.309277	0.971	0.837	0.0225877	1	Serinc3
Serpina1e	0.0045153	0.589025	0.124	0.053	1	2	Serpina1e		Nr2f2	1.697e-06	0.323455	0.291	0.101	0.0230333	1	Nr2f2
Col17a1	3.71841e-49	2.27684	0.989	0.458	5.08158e-45	3	Col17a1		Cd151	1.71403e-06	0.458137	0.835	0.687	0.0232646	1	Cd151
Trim29	2.41527e-48	1.45922	0.868	0.198	3.3007e-44	3	Trim29		Csde1	1.74675e-06	0.312411	1	0.987	0.0237087	1	Csde1
Anxa81	3.48967e-48	2.4292	0.989	0.492	4.76898e-44	3	Anxa8		Tspan3	1.75155e-06	0.440615	0.728	0.511	0.0237738	1	Tspan3
Krt151	2.12707e-47	2.7695	1	0.667	2.90686e-43	3	Krt15		Mlec	1.79396e-06	0.415228	0.922	0.779	0.0243494	1	Mlec
Krt51	4.8101e-47	2.47758	0.989	0.67	6.57348e-43	3	Krt5		Adcy4	1.80879e-06	0.345589	0.398	0.173	0.0245507	1	Adcy4
Dmkn	1.33291e-46	2.69634	1	0.484	1.82155e-42	3	Dmkn		Idh3a	1.83486e-06	0.472909	0.66	0.427	0.0249045	1	Idh3a
Acpp	1.91706e-46	1.11593	0.824	0.164	2.61986e-42	3	Acpp		Bcl6b	1.84082e-06	0.383547	0.301	0.111	0.0249855	1	Bcl6b
Lgals71	1.9763e-46	2.57184	1	0.629	2.70082e-42	3	Lgals7		Apol11b	1.87222e-06	0.342934	0.194	0.046	0.0254117	1	Apol11b
S100a14	3.50254e-45	1.84249	0.923	0.292	4.78657e-41	3	S100a14		Klhl24	1.89448e-06	0.384498	0.718	0.443	0.0257138	1	Klhl24
Susd2	5.99362e-45	1.90876	0.934	0.294	8.19089e-41	3	Susd2		Ddrgk1	1.93295e-06	0.456215	0.767	0.603	0.026236	1	Ddrgk1
Ly6g6c	6.26573e-45	2.23665	0.945	0.388	8.56274e-41	3	Ly6g6c		Sugct	1.9693e-06	0.260189	0.243	0.072	0.0267294	1	Sugct
Dsc3	7.98864e-45	1.72879	0.868	0.226	1.09173e-40	3	Dsc3		Trappc6b	1.97401e-06	0.37603	0.524	0.283	0.0267932	1	Trappc6b
Psapl1	4.25232e-44	1.47179	0.835	0.196	5.81122e-40	3	Psapl1		AK157302	1.97823e-06	0.370275	0.447	0.215	0.0268505	1	AK157302
Dsp	8.12068e-44	2.45836	1	0.62	1.10977e-39	3	Dsp		Mmp3	2.12567e-06	0.428085	0.544	0.296	0.0288517	1	Mmp3
Sbsn	1.63218e-43	2.06431	0.912	0.33	2.23054e-39	3	Sbsn		Mknk2	2.13746e-06	0.428633	0.922	0.808	0.0290118	1	Mknk2
Calml3	3.81917e-43	1.47944	0.802	0.181	5.21928e-39	3	Calml3		Cd274	2.19302e-06	0.382729	0.913	0.739	0.0297658	1	Cd274
Spink5	3.8769e-43	1.1243	0.769	0.147	5.29817e-39	3	Spink5		Slco2b1	2.24805e-06	0.39243	0.699	0.443	0.0305128	1	Slco2b1
Crct1	4.24708e-43	2.17961	0.89	0.281	5.80405e-39	3	Crct1		Cmc1	2.32163e-06	0.51041	0.631	0.42	0.0315114	1	Cmc1
Tmem45a	4.5001e-43	1.67563	0.945	0.339	6.14984e-39	3	Tmem45a		Ddhd2	2.38032e-06	0.402704	0.65	0.42	0.0323081	1	Ddhd2
Lgals31	4.57089e-43	1.93047	0.989	0.582	6.24658e-39	3	Lgals3		2005-03-01	2.46013e-06	0.473025	0.485	0.274	0.0333914	1	2005-03-01
Krt80	5.65995e-42	1.92764	0.901	0.328	7.73489e-38	3	Krt80		Tns2	2.46398e-06	0.478392	0.796	0.59	0.0334436	1	Tns2
Pkp1	2.50633e-41	1.89788	0.912	0.36	3.42515e-37	3	Pkp1		Suclg2	2.56761e-06	0.375061	0.456	0.225	0.0348502	1	Suclg2
Krt141	6.05999e-41	2.16452	0.978	0.58	8.28159e-37	3	Krt14		2004-09-01	2.57275e-06	0.382375	0.359	0.156	0.03492	1	2004-09-01
Ahnak1	6.42423e-41	1.16271	1	0.991	8.77936e-37	3	Ahnak		Eif4e3	2.57475e-06	0.374225	0.738	0.476	0.0349471	1	Eif4e3
Hr	1.38835e-40	1.38063	0.934	0.339	1.89732e-36	3	Hr		Gng11	2.67998e-06	0.363003	0.631	0.375	0.0363754	1	Gng11
Dsg3	2.51364e-40	0.65985	0.495	0.036	3.43514e-36	3	Dsg3		Cox19	2.75517e-06	0.408816	0.583	0.349	0.0373959	1	Cox19
Elovl4	3.35688e-40	2.09374	0.901	0.318	4.58751e-36	3	Elovl4		Enpp4	2.77911e-06	0.365509	0.524	0.28	0.0377209	1	Enpp4
Cdsn	1.39016e-39	1.56809	0.78	0.203	1.8998e-35	3	Cdsn		She	2.7947e-06	0.306727	0.291	0.101	0.0379325	1	She
Scel	2.02625e-39	1.60969	0.824	0.25	2.76908e-35	3	Scel		Extl3	2.96221e-06	0.385491	0.631	0.397	0.0402061	1	Extl3
Cldn1	2.1455e-39	1.17482	0.813	0.19	2.93204e-35	3	Cldn1		Pla1a	2.97745e-06	0.304048	0.466	0.218	0.0404129	1	Pla1a
Efna3	5.60167e-39	1.10286	0.703	0.128	7.65525e-35	3	Efna3		Tmem88	3.04087e-06	0.333888	0.379	0.163	0.0412737	1	Tmem88
Mill1	3.30583e-38	1.21371	0.725	0.153	4.51774e-34	3	Mill1		Psmb9	3.07658e-06	0.326718	1	0.954	0.0417584	1	Psmb9
Jup	6.4609e-38	1.66318	1	0.795	8.82947e-34	3	Jup		Pgm1	3.21206e-06	0.306204	0.35	0.14	0.0435973	1	Pgm1
Capns2	2.82398e-37	1.08011	0.692	0.132	3.85925e-33	3	Capns2		Scn1b	3.39139e-06	0.392608	0.767	0.521	0.0460313	1	Scn1b
Acsbg1	1.1289e-36	1.70176	0.879	0.331	1.54276e-32	3	Acsbg1		Pxdn	3.5176e-06	0.453143	0.65	0.45	0.0477443	1	Pxdn
Cst6	1.47323e-36	2.4028	0.923	0.441	2.01332e-32	3	Cst6		Atpaf2	3.52285e-06	0.350888	0.515	0.267	0.0478157	1	Atpaf2
Il1rn	2.19207e-36	0.885429	0.648	0.105	2.99569e-32	3	Il1rn		Ccni	3.5339e-06	0.463459	0.718	0.515	0.0479656	1	Ccni
Rnf39	3.57381e-36	1.00531	0.615	0.098	4.88397e-32	3	Rnf39		Osbpl11	3.60442e-06	0.424814	0.456	0.241	0.0489228	1	Osbpl11
Gjb3	5.22107e-36	1.03225	0.659	0.122	7.13512e-32	3	Gjb3		Gngt2	3.63171e-06	0.298885	0.485	0.241	0.0492932	1	Gngt2
Alox12e	5.59153e-36	1.54477	0.791	0.224	7.64138e-32	3	Alox12e		Rasa3	3.67523e-06	0.398175	0.738	0.515	0.0498839	1	Rasa3
Krt171	6.41066e-36	2.01943	0.912	0.386	8.76081e-32	3	Krt17		Hint3	3.9453e-06	0.404114	0.602	0.371	0.0535495	1	Hint3
Il20rb	1.20981e-35	1.28033	0.67	0.136	1.65332e-31	3	Il20rb		Npr1	4.06725e-06	0.3441	0.379	0.169	0.0552048	1	Npr1
Fxyd3	3.10302e-35	1.51342	0.967	0.597	4.24058e-31	3	Fxyd3		Ppp2r1b	4.07965e-06	0.398864	0.524	0.29	0.0553731	1	Ppp2r1b
Tns4	3.44336e-35	1.25527	0.714	0.177	4.70569e-31	3	Tns4		S100a13	4.16394e-06	0.397107	0.65	0.436	0.0565171	1	S100a13
Fgfbp1	5.56813e-35	1.02881	0.615	0.104	7.6094e-31	3	Fgfbp1		Prps1	4.18462e-06	0.268706	0.252	0.081	0.0567978	1	Prps1
Skint1	6.9233e-35	0.929596	0.582	0.089	9.46138e-31	3	Skint1		Immt	4.29628e-06	0.432729	0.767	0.606	0.0583135	1	Immt
Nccrp1	9.07803e-35	1.62748	0.736	0.181	1.2406e-30	3	Nccrp1		Ergic1	4.32249e-06	0.431019	0.476	0.254	0.0586692	1	Ergic1
Tiam1	6.42975e-34	1.01631	0.692	0.151	8.7869e-30	3	Tiam1		Cenpv	4.74427e-06	0.306204	0.379	0.166	0.064394	1	Cenpv
Krt101	7.6816e-34	3.04713	0.989	0.765	1.04977e-29	3	Krt10		Clpp	4.78477e-06	0.416897	0.612	0.391	0.0649437	1	Clpp
Fam57a	9.98447e-34	0.959811	0.648	0.126	1.36448e-29	3	Fam57a		Slc43a1	4.90522e-06	0.390525	0.466	0.251	0.0665785	1	Slc43a1
Dsg1b	1.16109e-33	0.736155	0.516	0.062	1.58675e-29	3	Dsg1b		Agpat3	4.90711e-06	0.374716	0.893	0.853	0.0666042	1	Agpat3
Pdzk1ip1	1.44439e-33	1.43727	0.835	0.326	1.9739e-29	3	Pdzk1ip1		Pank3	5.08383e-06	0.399141	0.544	0.322	0.0690028	1	Pank3
Chit1	1.47527e-33	1.07058	0.659	0.134	2.0161e-29	3	Chit1		St3gal4	5.08654e-06	0.368226	0.767	0.521	0.0690397	1	St3gal4
Sdr16c5	2.10989e-33	0.838638	0.527	0.07	2.88337e-29	3	Sdr16c5		Fus	5.2946e-06	0.336807	0.699	0.472	0.0718636	1	Fus
Perp	2.73553e-33	0.694736	0.516	0.064	3.73838e-29	3	Perp		Ech1	5.32697e-06	0.379197	0.864	0.814	0.072303	1	Ech1
Lypd3	3.97406e-33	0.967079	0.604	0.102	5.43096e-29	3	Lypd3		St6galnac5	5.40699e-06	0.288881	0.291	0.107	0.073389	1	St6galnac5
Dapl1	5.89637e-33	1.64719	0.769	0.228	8.05799e-29	3	Dapl1		Hint1	5.60383e-06	0.39305	0.612	0.391	0.0760608	1	Hint1
Gjb4	6.24026e-33	1.11523	0.692	0.162	8.52794e-29	3	Gjb4		Hk2	6.60081e-06	0.299416	0.495	0.257	0.0895928	1	Hk2
Acer1	6.81612e-33	0.773225	0.549	0.081	9.31491e-29	3	Acer1		H2-T22	6.69618e-06	0.339013	0.942	0.928	0.0908872	1	H2-T22
Flg2	1.70627e-32	2.51939	0.901	0.452	2.33179e-28	3	Flg2		Ctsz	6.74374e-06	0.363544	0.981	0.792	0.0915328	1	Ctsz
Teddm3	2.06586e-32	0.690624	0.495	0.06	2.8232e-28	3	Teddm3		Acad12	6.76021e-06	0.314208	0.311	0.124	0.0917563	1	Acad12
Zfp750	2.24153e-32	1.19928	0.714	0.186	3.06328e-28	3	Zfp750		Caprin1	7.01249e-06	0.328582	0.922	0.889	0.0951806	1	Caprin1
Krt771	2.48552e-32	2.97544	0.956	0.672	3.39671e-28	3	Krt77		Heg1	7.01301e-06	0.517728	0.728	0.524	0.0951875	1	Heg1
Pkp3	8.67833e-32	0.996446	0.736	0.196	1.18598e-27	3	Pkp3		Sav1	7.12463e-06	0.416952	0.748	0.537	0.0967026	1	Sav1
Evpl	1.69995e-31	1.26858	0.747	0.222	2.32315e-27	3	Evpl		C030006K11Rik	7.31548e-06	0.33773	0.398	0.189	0.099293	1	C030006K11Rik
Srcin1	1.78737e-31	0.812791	0.538	0.083	2.44262e-27	3	Srcin1		Nova2	7.48715e-06	0.264235	0.262	0.091	0.101623	1	Nova2
Ppl	2.06816e-31	1.51672	0.824	0.324	2.82635e-27	3	Ppl		Pgd	7.55017e-06	0.353202	0.476	0.254	0.102478	1	Pgd
Lor1	2.08718e-31	2.87052	0.923	0.586	2.85233e-27	3	Lor		Acat1	7.89181e-06	0.328954	0.495	0.264	0.107116	1	Acat1
Gjb5	2.36964e-31	0.751395	0.495	0.064	3.23835e-27	3	Gjb5		Pdk2	7.98881e-06	0.327667	0.718	0.453	0.108432	1	Pdk2
Lypd5	2.64259e-31	1.65378	0.747	0.202	3.61137e-27	3	Lypd5		Sh3glb2	8.50915e-06	0.419845	0.709	0.515	0.115495	1	Sh3glb2
S1pr5	3.08486e-31	0.65315	0.473	0.055	4.21578e-27	3	S1pr5		Vsig2	8.59255e-06	0.261381	0.35	0.143	0.116627	1	Vsig2
Ovol1	3.34286e-31	0.733535	0.451	0.049	4.56836e-27	3	Ovol1		Hddc3	8.86257e-06	0.286088	0.408	0.192	0.120292	1	Hddc3
Sdc4	3.53507e-31	1.24974	1	0.75	4.83102e-27	3	Sdc4		Ncor1	8.99935e-06	0.41436	0.806	0.655	0.122148	1	Ncor1
Calm41	3.62457e-31	2.30672	0.89	0.412	4.95334e-27	3	Calm4		Rxrg	9.25259e-06	0.27413	0.301	0.117	0.125585	1	Rxrg
2310050C09Rik	1.12391e-30	1.52301	0.703	0.188	1.53594e-26	3	2310050C09Rik		Bola3	9.32104e-06	0.304824	0.369	0.169	0.126514	1	Bola3
Flg	1.18162e-30	1.58236	0.736	0.222	1.6148e-26	3	Flg		H2-T23	9.38558e-06	0.257687	1	1	0.12739	1	H2-T23
Tacstd2	2.86616e-30	2.00548	0.912	0.525	3.91689e-26	3	Tacstd2		Atp5k	9.45456e-06	0.366428	0.913	0.857	0.128327	1	Atp5k
Itpr3	2.90087e-30	1.26082	0.835	0.363	3.96433e-26	3	Itpr3		Ndufv1	1.01026e-05	0.441337	0.835	0.736	0.137123	1	Ndufv1
Abca12	3.2678e-30	0.864267	0.56	0.096	4.46578e-26	3	Abca12		Hsd17b11	1.07654e-05	0.393178	0.621	0.436	0.146119	1	Hsd17b11
Ankrd35	5.58618e-30	0.920883	0.593	0.115	7.63407e-26	3	Ankrd35		Qdpr	1.09796e-05	0.320853	0.573	0.339	0.149026	1	Qdpr
Anxa2	1.18746e-29	1.1606	0.989	0.936	1.62279e-25	3	Anxa2		Pdgfb	1.1222e-05	0.419392	0.641	0.42	0.152317	1	Pdgfb
Dsc1	1.47196e-29	1.36644	0.659	0.168	2.01158e-25	3	Dsc1		Col5a3	1.13902e-05	0.411682	0.505	0.29	0.154599	1	Col5a3
Eppk1	1.76213e-29	1.51057	0.857	0.358	2.40813e-25	3	Eppk1		Prnp	1.18181e-05	0.313065	0.981	0.919	0.160407	1	Prnp
Ptgr1	3.38287e-29	1.06102	0.747	0.237	4.62304e-25	3	Ptgr1		Gnb5	1.19224e-05	0.401765	0.379	0.189	0.161823	1	Gnb5
Cyp26b1	3.97934e-29	0.818948	0.56	0.1	5.43816e-25	3	Cyp26b1		Tek	1.19243e-05	0.309783	0.476	0.248	0.161849	1	Tek
Krt78	4.24987e-29	0.917412	0.527	0.085	5.80788e-25	3	Krt78		Pmpcb	1.23931e-05	0.382949	0.757	0.59	0.168212	1	Pmpcb
Emb	4.2971e-29	1.12503	0.791	0.267	5.87242e-25	3	Emb		Tmem245	1.26712e-05	0.395773	0.641	0.45	0.171986	1	Tmem245
Fam25c	7.38475e-29	2.32634	0.956	0.67	1.0092e-24	3	Fam25c		Cpeb1	1.29034e-05	0.348679	0.515	0.283	0.175138	1	Cpeb1
Gm94	9.54129e-29	1.52675	0.758	0.249	1.30391e-24	3	Gm94		Esyt1	1.29431e-05	0.376286	0.854	0.661	0.175677	1	Esyt1
Lce1m	1.04456e-28	2.29861	0.802	0.331	1.42749e-24	3	Lce1m		Prdx3	1.37839e-05	0.293896	0.447	0.225	0.18709	1	Prdx3
Krtdap1	1.07729e-28	2.77798	0.923	0.629	1.47223e-24	3	Krtdap		Angpt2	1.40242e-05	0.314266	0.252	0.091	0.190351	1	Angpt2
Sptbn2	1.74824e-28	1.02198	0.78	0.262	2.38915e-24	3	Sptbn2		Slc43a3	1.41076e-05	0.442957	0.709	0.495	0.191482	1	Slc43a3
Cdkn1a	1.77359e-28	1.16113	0.824	0.345	2.42379e-24	3	Cdkn1a		Arl2	1.42689e-05	0.347612	0.544	0.329	0.193671	1	Arl2
Clic3	1.8189e-28	1.10521	0.593	0.128	2.4857e-24	3	Clic3		Ubc	1.46215e-05	0.318306	0.971	0.961	0.198457	1	Ubc
Pou2f3	3.03116e-28	0.945384	0.56	0.111	4.14239e-24	3	Pou2f3		Akap1	1.48377e-05	0.399214	0.631	0.44	0.201392	1	Akap1
Hopx	4.19601e-28	0.671119	0.538	0.094	5.73427e-24	3	Hopx		Aplnr	1.52273e-05	0.253666	0.194	0.055	0.206681	1	Aplnr
Dsg1a	4.50911e-28	1.61858	0.747	0.264	6.16215e-24	3	Dsg1a		Ndufb8	1.58794e-05	0.386451	0.689	0.489	0.215531	1	Ndufb8
Emp2	5.10472e-28	1.10171	0.824	0.315	6.97611e-24	3	Emp2		Txn1	1.65352e-05	0.320683	0.99	0.912	0.224432	1	Txn1
Atp6v1c2	7.02014e-28	0.858273	0.637	0.153	9.59372e-24	3	Atp6v1c2		Glrx5	1.66308e-05	0.37543	0.806	0.622	0.22573	1	Glrx5
Lipm	7.9599e-28	0.962217	0.538	0.1	1.0878e-23	3	Lipm		Vldlr	1.72441e-05	0.340457	0.388	0.189	0.234054	1	Vldlr
Casp14	8.40117e-28	0.518494	0.396	0.04	1.1481e-23	3	Casp14		Pdhx	1.76329e-05	0.338058	0.485	0.267	0.239331	1	Pdhx
Cd44	9.83808e-28	1.20082	0.824	0.339	1.34447e-23	3	Cd44		Meox2	1.82496e-05	0.376286	0.515	0.293	0.247702	1	Meox2
Sdr16c6	1.04655e-27	0.929754	0.505	0.085	1.43021e-23	3	Sdr16c6		Btbd8	1.85881e-05	0.315626	0.379	0.176	0.252296	1	Btbd8
Klf4	1.17118e-27	1.07329	0.78	0.277	1.60054e-23	3	Klf4		Idh1	1.85948e-05	0.439247	0.612	0.433	0.252387	1	Idh1
Ano9	1.96339e-27	1.29214	0.703	0.211	2.68317e-23	3	Ano9		Cfh	1.86109e-05	0.484992	0.806	0.56	0.252606	1	Cfh
Sdc1	3.03633e-27	1.35916	0.879	0.533	4.14945e-23	3	Sdc1		Maged1	1.89386e-05	0.440826	0.641	0.44	0.257054	1	Maged1
Lmna	3.59096e-27	1.10195	0.967	0.774	4.90741e-23	3	Lmna		Tcim	1.89448e-05	0.278434	0.515	0.287	0.257138	1	Tcim
Cd741	4.35247e-27	1.78438	1	0.998	5.94808e-23	3	Cd74		Asns	1.89641e-05	0.326235	0.388	0.192	0.257399	1	Asns
Eps8l1	5.62629e-27	1.09166	0.604	0.145	7.68889e-23	3	Eps8l1		Anxa6	1.92427e-05	0.366877	0.951	0.772	0.261181	1	Anxa6
Trp63	5.83609e-27	0.878891	0.714	0.207	7.9756e-23	3	Trp63		Lama4	1.92567e-05	0.385263	0.728	0.547	0.261371	1	Lama4
Gprin2	5.91714e-27	0.507575	0.374	0.036	8.08636e-23	3	Gprin2		Timp31	1.92897e-05	0.332864	0.981	0.811	0.261819	1	Timp3
S100a4	7.34258e-27	1.15246	0.725	0.235	1.00344e-22	3	S100a4		Chpf2	1.96556e-05	0.336807	0.602	0.381	0.266785	1	Chpf2
Kprp	1.04884e-26	1.00613	0.582	0.126	1.43334e-22	3	Kprp		Ctdspl	1.97712e-05	0.429917	0.67	0.472	0.268354	1	Ctdspl
Gltp1	1.12273e-26	1.43798	0.846	0.42	1.53433e-22	3	Gltp		Galm	1.98548e-05	0.257916	0.252	0.091	0.26949	1	Galm
Slco3a1	1.50502e-26	1.19378	0.747	0.273	2.05675e-22	3	Slco3a1		D2hgdh	2.01138e-05	0.344432	0.408	0.205	0.273004	1	D2hgdh
Plch2	1.52622e-26	0.704476	0.571	0.121	2.08573e-22	3	Plch2		Pccb	2.02997e-05	0.456194	0.602	0.41	0.275528	1	Pccb
Esrp1	1.90553e-26	1.23598	0.813	0.38	2.6041e-22	3	Esrp1		Tsc22d1	2.10827e-05	0.299098	0.932	0.792	0.286156	1	Tsc22d1
Bnipl	2.15767e-26	0.83282	0.637	0.16	2.94867e-22	3	Bnipl		Gnb4	2.13064e-05	0.335161	0.553	0.3	0.289192	1	Gnb4
Pla2g2f	2.36238e-26	1.53648	0.67	0.213	3.22843e-22	3	Pla2g2f		Gbp2	2.26648e-05	0.300253	0.99	0.941	0.307629	1	Gbp2
Epha1	2.36787e-26	0.84374	0.582	0.13	3.23593e-22	3	Epha1		Gstt1	2.27544e-05	0.324202	0.573	0.336	0.308845	1	Gstt1
Anxa1	2.54342e-26	1.18145	0.989	0.864	3.47584e-22	3	Anxa1		Gabarapl1	2.30663e-05	0.409236	0.612	0.423	0.313079	1	Gabarapl1
H2-Q6	2.59037e-26	1.07045	0.868	0.394	3.54e-22	3	H2-Q6		Eng	2.3116e-05	0.427931	0.757	0.515	0.313754	1	Eng
Rnf227	3.58458e-26	0.934588	0.473	0.079	4.89869e-22	3	Rnf227		Ndufb6	2.32484e-05	0.370706	0.835	0.684	0.315551	1	Ndufb6
Sp6	3.91115e-26	0.482333	0.319	0.023	5.34497e-22	3	Sp6		Ptpn4	2.38225e-05	0.337854	0.544	0.319	0.323343	1	Ptpn4
Ggt6	6.00314e-26	0.579539	0.462	0.068	8.20389e-22	3	Ggt6		2610507B11Rik	2.39018e-05	0.364177	0.903	0.814	0.32442	1	2610507B11Rik
Klk7	8.32961e-26	0.635921	0.374	0.04	1.13832e-21	3	Klk7		Slc12a7	2.54208e-05	0.367373	0.534	0.322	0.345037	1	Slc12a7
Itprid2	9.88385e-26	1.18416	0.769	0.29	1.35073e-21	3	Itprid2		Phlda3	2.58165e-05	0.343276	0.777	0.583	0.350407	1	Phlda3
Rnase2b	1.00566e-25	1.0984	0.538	0.109	1.37434e-21	3	Rnase2b		Ganc	2.59909e-05	0.32441	0.417	0.218	0.352774	1	Ganc
Pkib	1.20047e-25	0.575362	0.407	0.051	1.64056e-21	3	Pkib		Dock9	2.6047e-05	0.420644	0.709	0.564	0.353537	1	Dock9
Fam83h	1.38634e-25	0.648203	0.549	0.111	1.89458e-21	3	Fam83h		Ptp4a1.1	2.6206e-05	0.301601	0.359	0.166	0.355694	1	Ptp4a1.1
Adgrf4	1.92883e-25	0.505245	0.385	0.043	2.63593e-21	3	Adgrf4		BC029722	2.62212e-05	0.366141	0.602	0.401	0.355901	1	BC029722
Rapgefl1	2.14754e-25	0.756719	0.516	0.098	2.93483e-21	3	Rapgefl1		Etnk1	2.69248e-05	0.374655	0.728	0.573	0.36545	1	Etnk1
Sh3rf2	2.9531e-25	0.810255	0.505	0.094	4.03571e-21	3	Sh3rf2		Slc25a22	2.7287e-05	0.36186	0.544	0.345	0.370367	1	Slc25a22
Calm5	3.18983e-25	0.990333	0.549	0.122	4.35923e-21	3	Calm5		Celf2	2.75891e-05	0.358684	0.854	0.681	0.374467	1	Celf2
Krt23	3.58232e-25	1.393	0.681	0.234	4.8956e-21	3	Krt23		Tmem98	2.7729e-05	0.303515	0.398	0.199	0.376366	1	Tmem98
Crybg2	4.14821e-25	0.580523	0.396	0.049	5.66895e-21	3	Crybg2		Uba7	2.80078e-05	0.416952	0.709	0.518	0.380151	1	Uba7
Nlrc5	5.39173e-25	0.864993	0.725	0.235	7.36834e-21	3	Nlrc5		Arhgap29	2.81912e-05	0.357547	0.515	0.316	0.382639	1	Arhgap29
Ackr4	7.10016e-25	0.651689	0.451	0.072	9.70308e-21	3	Ackr4		Lrrc58	2.88641e-05	0.338555	0.728	0.515	0.391772	1	Lrrc58
Sdr9c7	7.37873e-25	0.621395	0.352	0.036	1.00838e-20	3	Sdr9c7		Prag1	3.05281e-05	0.282449	0.456	0.241	0.414358	1	Prag1
4930438A08Rik	7.70229e-25	0.499394	0.33	0.028	1.0526e-20	3	4930438A08Rik		Carhsp1	3.13632e-05	0.35214	0.563	0.352	0.425692	1	Carhsp1
Skint10	1.17529e-24	0.53963	0.407	0.053	1.60616e-20	3	Skint10		Tm4sf1	3.20544e-05	0.287711	0.728	0.531	0.435074	1	Tm4sf1
Ckmt1	1.26638e-24	0.943945	0.615	0.171	1.73064e-20	3	Ckmt1		Fbxo21	3.23504e-05	0.311714	0.262	0.101	0.439092	1	Fbxo21
Itm2b	1.95607e-24	0.80797	1	1	2.67316e-20	3	Itm2b		Aco2	3.2379e-05	0.542251	0.68	0.511	0.439481	1	Aco2
Mreg	1.98659e-24	0.895681	0.714	0.224	2.71487e-20	3	Mreg		Laptm4a	3.27815e-05	0.271596	1	0.997	0.444943	1	Laptm4a
Grhl3	2.02274e-24	0.605741	0.374	0.043	2.76427e-20	3	Grhl3		Tspan18	3.31782e-05	0.27977	0.311	0.134	0.450327	1	Tspan18
Itgb4	2.2469e-24	0.958044	0.824	0.369	3.07062e-20	3	Itgb4		Etfdh	3.42088e-05	0.375584	0.67	0.456	0.464316	1	Etfdh
Cyp2b19	2.2812e-24	0.536954	0.374	0.043	3.11748e-20	3	Cyp2b19		Chchd10	3.47612e-05	0.257679	0.311	0.13	0.471814	1	Chchd10
Dst	2.47445e-24	0.980713	0.989	0.821	3.38158e-20	3	Dst		4931406P16Rik	3.53201e-05	0.357414	0.563	0.368	0.479399	1	4931406P16Rik
Pof1b	3.17571e-24	1.1333	0.648	0.194	4.33992e-20	3	Pof1b		Gbp7	3.74178e-05	0.292182	1	0.951	0.507872	1	Gbp7
Lce1c	3.23712e-24	1.77125	0.659	0.22	4.42385e-20	3	Lce1c		Parp9	3.82115e-05	0.382949	0.845	0.713	0.518644	1	Parp9
Sptlc3	5.08835e-24	0.619284	0.407	0.056	6.95374e-20	3	Sptlc3		Ednrb	3.82874e-05	0.270302	0.388	0.189	0.519674	1	Ednrb
Ephb6	7.22924e-24	0.817558	0.637	0.177	9.87948e-20	3	Ephb6		Ccng2	3.87239e-05	0.338935	0.67	0.479	0.525599	1	Ccng2
Dnase1l3	1.13834e-23	0.562414	0.407	0.056	1.55566e-19	3	Dnase1l3		Ndufs8	3.91312e-05	0.36242	0.806	0.681	0.531127	1	Ndufs8
Scin	1.39938e-23	0.414161	0.297	0.023	1.91239e-19	3	Scin		Sema3g	3.9352e-05	0.321021	0.427	0.221	0.534125	1	Sema3g
Dab1	1.42829e-23	0.362776	0.275	0.017	1.9519e-19	3	Dab1		Sod2	3.99943e-05	0.335815	0.767	0.58	0.542842	1	Sod2
Nfkbia	1.82673e-23	1.04458	0.89	0.571	2.49641e-19	3	Nfkbia		Hsd17b10	4.00497e-05	0.406932	0.709	0.537	0.543595	1	Hsd17b10
Fam129b	2.79303e-23	1.13862	0.879	0.473	3.81695e-19	3	Fam129b		Dapk1	4.05279e-05	0.342738	0.835	0.616	0.550085	1	Dapk1
Defb1	3.30174e-23	0.441486	0.341	0.036	4.51216e-19	3	Defb1		Mccc1	4.05879e-05	0.425278	0.583	0.388	0.5509	1	Mccc1
Slc6a14	3.6182e-23	0.668613	0.418	0.064	4.94463e-19	3	Slc6a14		Ptger2	4.16899e-05	0.253666	0.214	0.072	0.565857	1	Ptger2
Sphk1	3.6407e-23	0.584033	0.473	0.087	4.97539e-19	3	Sphk1		Epb41l2	4.19952e-05	0.353202	0.845	0.668	0.570001	1	Epb41l2
Fndc9	3.83217e-23	0.673693	0.418	0.066	5.23705e-19	3	Fndc9		Sar1a	4.37929e-05	0.353861	0.835	0.707	0.594402	1	Sar1a
Aldh3a1	3.96155e-23	0.436249	0.341	0.036	5.41386e-19	3	Aldh3a1		Ccm2l	4.49343e-05	0.275693	0.184	0.055	0.609893	1	Ccm2l
Oas1f	4.02024e-23	0.719931	0.462	0.085	5.49406e-19	3	Oas1f		Zfhx4	4.57262e-05	0.299533	0.32	0.143	0.620642	1	Zfhx4
Faah	4.48853e-23	0.745782	0.527	0.117	6.13403e-19	3	Faah		Tmem143	4.69025e-05	0.270491	0.252	0.098	0.636608	1	Tmem143
Efnb2	5.78623e-23	1.10507	0.703	0.256	7.90746e-19	3	Efnb2		Uhrf1bp1l	4.82774e-05	0.32673	0.408	0.218	0.655269	1	Uhrf1bp1l
Nipal4	6.80098e-23	0.750583	0.516	0.113	9.29422e-19	3	Nipal4		Ndufb10	4.84632e-05	0.289669	0.981	0.919	0.657791	1	Ndufb10
Ddr1	7.69723e-23	0.895848	0.813	0.356	1.0519e-18	3	Ddr1		Anxa3	4.99869e-05	0.26605	0.67	0.423	0.678472	1	Anxa3
Tgfbi	7.86796e-23	0.814094	0.703	0.239	1.07524e-18	3	Tgfbi		Elk3	5.03093e-05	0.327247	0.505	0.3	0.682848	1	Elk3
Nlrp10	8.36702e-23	0.555115	0.363	0.045	1.14344e-18	3	Nlrp10		Man2a2	5.07355e-05	0.383814	0.777	0.629	0.688633	1	Man2a2
Serpinb5	1.02651e-22	1.01664	0.67	0.22	1.40283e-18	3	Serpinb5		Ybx2	5.18291e-05	0.260289	0.184	0.055	0.703477	1	Ybx2
Sectm1a	1.04969e-22	0.409895	0.33	0.034	1.4345e-18	3	Sectm1a		Lrp1	5.35104e-05	0.427072	0.68	0.511	0.726296	1	Lrp1
Cyp4f37	1.20711e-22	0.308885	0.242	0.011	1.64964e-18	3	Cyp4f37		Hnmt	5.38187e-05	0.289193	0.33	0.153	0.730481	1	Hnmt
Defb6	1.50945e-22	1.32968	0.593	0.166	2.06282e-18	3	Defb6		Syde1	5.44216e-05	0.282618	0.359	0.173	0.738664	1	Syde1
Il1r2	1.57056e-22	0.744462	0.549	0.134	2.14633e-18	3	Il1r2		Uqcr11	5.44969e-05	0.392856	0.738	0.596	0.739686	1	Uqcr11
Adcy1	1.59522e-22	0.482799	0.308	0.028	2.18002e-18	3	Adcy1		Agpat1	5.49782e-05	0.382949	0.612	0.427	0.74622	1	Agpat1
Plec	1.65921e-22	0.869885	0.978	0.789	2.26748e-18	3	Plec		Sgcd	5.56459e-05	0.358071	0.553	0.349	0.755282	1	Sgcd
Awat1	1.87946e-22	0.630704	0.352	0.043	2.56847e-18	3	Awat1		Ggt5	5.63468e-05	0.380814	0.563	0.345	0.764795	1	Ggt5
Crabp2	1.9532e-22	0.662757	0.44	0.077	2.66924e-18	3	Crabp2		Capns1	5.64281e-05	0.296322	0.981	0.866	0.765898	1	Capns1
Tnfrsf18	1.96351e-22	0.49848	0.429	0.07	2.68333e-18	3	Tnfrsf18		Ndufa10	5.70774e-05	0.3999	0.796	0.632	0.774711	1	Ndufa10
Fam83f	3.56729e-22	0.853389	0.659	0.218	4.87506e-18	3	Fam83f		Tacc1	5.73177e-05	0.340457	0.825	0.687	0.777972	1	Tacc1
Ppp1r13l	3.58628e-22	1.00705	0.659	0.25	4.90101e-18	3	Ppp1r13l		Hsdl2	6.2492e-05	0.375716	0.757	0.622	0.848203	1	Hsdl2
Ivl	3.98606e-22	0.665269	0.429	0.073	5.44735e-18	3	Ivl		Nos3	6.46066e-05	0.274425	0.262	0.104	0.876906	1	Nos3
Cyp4f39	4.04794e-22	0.626387	0.396	0.06	5.53191e-18	3	Cyp4f39		Cops6	6.52312e-05	0.381064	0.68	0.489	0.885384	1	Cops6
Apoe1	4.28334e-22	1.08863	1	0.96	5.85361e-18	3	Apoe		Ccnl2	6.74772e-05	0.356797	0.806	0.596	0.915868	1	Ccnl2
Elovl1	4.28343e-22	1.09681	0.78	0.367	5.85373e-18	3	Elovl1		Lcorl	6.83781e-05	0.25165	0.301	0.127	0.928095	1	Lcorl
Hrnr	5.93805e-22	0.591198	0.451	0.081	8.11494e-18	3	Hrnr		Tecpr1	7.12194e-05	0.32311	0.524	0.313	0.966661	1	Tecpr1
Fgfr3	6.27443e-22	0.631808	0.505	0.107	8.57464e-18	3	Fgfr3		Sod3	7.296e-05	0.337605	0.903	0.765	0.990285	1	Sod3
Mt2	7.30878e-22	1.13603	0.791	0.407	9.98818e-18	3	Mt2		Sdf4	7.35996e-05	0.272021	0.99	0.974	0.998968	1	Sdf4
Asprv1	7.81805e-22	0.501705	0.286	0.024	1.06841e-17	3	Asprv1		Gja5	7.371e-05	0.260392	0.146	0.036	1	1	Gja5
Cyp1a1	8.5221e-22	0.439095	0.242	0.013	1.16463e-17	3	Cyp1a1		Rida	7.44529e-05	0.286088	0.301	0.137	1	1	Rida
Serpina12	9.2323e-22	0.780703	0.473	0.096	1.26169e-17	3	Serpina12		Zfand3	7.46162e-05	0.400433	0.748	0.58	1	1	Zfand3
Gna15	9.99875e-22	0.604152	0.495	0.104	1.36643e-17	3	Gna15		Ppp1r9a	7.46793e-05	0.284255	0.282	0.121	1	1	Ppp1r9a
Serpinb6e	1.49805e-21	1.25335	0.451	0.092	2.04723e-17	3	Serpinb6e		Chchd3	7.70636e-05	0.360516	0.854	0.743	1	1	Chchd3
Sostdc1	2.15945e-21	0.766494	0.527	0.122	2.95111e-17	3	Sostdc1		Ndufb1-ps	7.84835e-05	0.315359	0.961	0.876	1	1	Ndufb1-ps
Coch	2.95851e-21	1.02121	0.418	0.077	4.0431e-17	3	Coch		Rapgef3	8.03804e-05	0.307822	0.34	0.163	1	1	Rapgef3
Lad1	3.01118e-21	0.890649	0.692	0.26	4.11508e-17	3	Lad1		Dhrs3	8.04749e-05	0.329355	0.893	0.772	1	1	Dhrs3
Tuft1	3.72752e-21	1.00243	0.626	0.217	5.09403e-17	3	Tuft1		Arhgap31	8.05353e-05	0.295486	0.466	0.277	1	1	Arhgap31
Slc16a14	5.93176e-21	0.524015	0.363	0.051	8.10635e-17	3	Slc16a14		Rasl12	8.15445e-05	0.340216	0.33	0.15	1	1	Rasl12
Rdh12	5.93954e-21	0.499764	0.429	0.075	8.11698e-17	3	Rdh12		Trit1	8.30127e-05	0.331056	0.369	0.195	1	1	Trit1
Dlx5	7.17186e-21	0.265437	0.198	0.006	9.80107e-17	3	Dlx5		Romo1	8.34715e-05	0.36235	0.641	0.459	1	1	Romo1
Bpifc	7.34534e-21	0.597607	0.363	0.051	1.00381e-16	3	Bpifc		BC004004	8.42868e-05	0.410813	0.757	0.596	1	1	BC004004
Elmod1	7.4173e-21	0.587099	0.396	0.064	1.01365e-16	3	Elmod1		Ap3s1	8.93638e-05	0.313346	0.34	0.166	1	1	Ap3s1
Cd9	8.39101e-21	0.944152	0.879	0.537	1.14671e-16	3	Cd9		Npdc1	9.06571e-05	0.313076	0.689	0.492	1	1	Npdc1
Esrp2	8.6636e-21	0.651689	0.571	0.151	1.18397e-16	3	Esrp2		Ppp1r15b	9.1095e-05	0.294841	0.777	0.612	1	1	Ppp1r15b
Osbpl5	9.25804e-21	0.958101	0.791	0.42	1.2652e-16	3	Osbpl5		Peg3	9.27409e-05	0.282449	0.427	0.231	1	1	Peg3
Wnt3	9.4006e-21	0.619284	0.385	0.062	1.28469e-16	3	Wnt3		Sdhaf4	9.47896e-05	0.29066	0.408	0.218	1	1	Sdhaf4
H2-M2	1.00254e-20	0.49781	0.363	0.051	1.37007e-16	3	H2-M2		Ophn1	9.84055e-05	0.284977	0.515	0.309	1	1	Ophn1
Mfap41	1.11265e-20	0.927298	0.692	0.243	1.52054e-16	3	Mfap4		Nrip1	9.87946e-05	0.361596	0.534	0.375	1	1	Nrip1
Aqp3	1.14256e-20	0.641635	0.418	0.075	1.56142e-16	3	Aqp3		Mlycd	0.000100599	0.301274	0.573	0.349	1	1	Mlycd
Cpa4	1.51518e-20	0.456663	0.352	0.049	2.07065e-16	3	Cpa4		Slc25a5	0.000103073	0.383238	0.796	0.668	1	1	Slc25a5
Krt1	1.89395e-20	1.5802	0.637	0.232	2.58828e-16	3	Krt1		Abhd12	0.000103283	0.283358	0.66	0.456	1	1	Abhd12
Aadacl2	2.27668e-20	0.399825	0.275	0.024	3.11132e-16	3	Aadacl2		Hoxc8	0.000104068	0.263514	0.35	0.173	1	1	Hoxc8
4833423E24Rik	2.35965e-20	0.419485	0.253	0.019	3.22469e-16	3	4833423E24Rik		Tex2	0.000104504	0.283041	0.796	0.586	1	1	Tex2
H2-Ab11	2.46493e-20	1.4594	0.945	0.746	3.36857e-16	3	H2-Ab1		Pgrmc2	0.000107917	0.340619	0.903	0.86	1	1	Pgrmc2
Phldb3	3.89413e-20	0.671885	0.505	0.122	5.32172e-16	3	Phldb3		Mr1	0.00010814	0.31483	0.379	0.202	1	1	Mr1
Hebp2	4.28357e-20	0.644469	0.495	0.117	5.85392e-16	3	Hebp2		Lman2l	0.000109842	0.383804	0.602	0.414	1	1	Lman2l
Pou3f1	4.34954e-20	0.474889	0.396	0.066	5.94408e-16	3	Pou3f1		Inpp5a	0.000109845	0.326681	0.709	0.505	1	1	Inpp5a
Clca2	4.7122e-20	0.782273	0.385	0.068	6.43969e-16	3	Clca2		Nrp1	0.000112267	0.319649	0.437	0.254	1	1	Nrp1
Tmprss4	5.13394e-20	0.565093	0.374	0.06	7.01604e-16	3	Tmprss4		Ctla2a	0.000112823	0.422561	0.553	0.375	1	1	Ctla2a
Mt4	6.65459e-20	0.666967	0.407	0.073	9.09416e-16	3	Mt4		Ahcyl1	0.000113023	0.333196	0.951	0.86	1	1	Ahcyl1
Bbox1	6.71404e-20	0.706524	0.44	0.094	9.17541e-16	3	Bbox1		Acyp2	0.000114482	0.40117	0.65	0.459	1	1	Acyp2
Gdpd2	9.63431e-20	0.504659	0.286	0.03	1.31663e-15	3	Gdpd2		Thtpa	0.0001157	0.307661	0.291	0.134	1	1	Thtpa
Gpld1	1.25537e-19	0.524874	0.451	0.094	1.71558e-15	3	Gpld1		Maob	0.000117774	0.286456	0.524	0.322	1	1	Maob
Tgm5	1.27926e-19	0.767166	0.407	0.079	1.74824e-15	3	Tgm5		Isca2	0.000119427	0.326915	0.583	0.401	1	1	Isca2
Slc6a8	2.17856e-19	0.777064	0.615	0.205	2.97722e-15	3	Slc6a8		Cds2	0.000123607	0.375594	0.748	0.593	1	1	Cds2
Arvcf	2.64872e-19	0.633857	0.571	0.166	3.61975e-15	3	Arvcf		Cflar	0.000124411	0.316208	0.699	0.528	1	1	Cflar
Lsr	2.72595e-19	0.659594	0.67	0.228	3.72528e-15	3	Lsr		Syne3	0.000126016	0.408755	0.534	0.365	1	1	Syne3
Klk5	2.84214e-19	0.699748	0.418	0.085	3.88407e-15	3	Klk5		Ramp2	0.000134273	0.29761	0.592	0.388	1	1	Ramp2
Plcxd2	2.89964e-19	0.341559	0.286	0.03	3.96265e-15	3	Plcxd2		Saraf	0.000136118	0.349486	0.777	0.642	1	1	Saraf
Macf1	2.90533e-19	0.938843	0.813	0.495	3.97043e-15	3	Macf1		Kcnb1	0.00013713	0.27126	0.184	0.062	1	1	Kcnb1
Fcho1	2.91915e-19	0.428429	0.33	0.045	3.98931e-15	3	Fcho1		Flywch1	0.000137336	0.293479	0.466	0.274	1	1	Flywch1
Cst31	3.19031e-19	0.717576	1	1	4.35988e-15	3	Cst3		Phyh	0.000138643	0.271201	0.34	0.169	1	1	Phyh
Casz1	3.3447e-19	0.596556	0.505	0.128	4.57087e-15	3	Casz1		Cog4	0.000140915	0.333973	0.505	0.319	1	1	Cog4
Col1a11	3.90235e-19	1.0599	0.989	1	5.33296e-15	3	Col1a1		Pygb	0.000144837	0.276034	0.476	0.274	1	1	Pygb
Card14	4.23061e-19	0.510949	0.352	0.055	5.78156e-15	3	Card14		Kxd1	0.000152552	0.30849	0.709	0.521	1	1	Kxd1
Phyhip	4.73994e-19	0.335653	0.242	0.019	6.4776e-15	3	Phyhip		Cyb5b	0.0001527	0.389271	0.66	0.479	1	1	Cyb5b
Hist1h1d	5.55675e-19	0.784793	0.637	0.228	7.59386e-15	3	Hist1h1d		Arel1	0.000158781	0.357575	0.68	0.508	1	1	Arel1
Tnfaip8l3	5.87261e-19	0.298179	0.242	0.019	8.02551e-15	3	Tnfaip8l3		Pts	0.000160184	0.336407	0.505	0.316	1	1	Pts
Endou	6.17244e-19	0.481115	0.33	0.047	8.43525e-15	3	Endou		Mtg1	0.000161271	0.265254	0.35	0.176	1	1	Mtg1
Col1a21	6.64496e-19	1.08791	1	0.998	9.081e-15	3	Col1a2		Cfap36	0.000163006	0.315359	0.456	0.274	1	1	Cfap36
Arhgef4	7.98975e-19	0.472824	0.319	0.043	1.09188e-14	3	Arhgef4		Cox5b	0.000167762	0.297903	0.961	0.879	1	1	Cox5b
Hal	8.90937e-19	0.830459	0.582	0.198	1.21755e-14	3	Hal		Ndufs7	0.000171064	0.316259	0.893	0.831	1	1	Ndufs7
Abtb2	1.05986e-18	0.626967	0.473	0.111	1.44841e-14	3	Abtb2		Ndufa8	0.000172944	0.339058	0.748	0.603	1	1	Ndufa8
Agpat4	1.20786e-18	0.668706	0.473	0.117	1.65067e-14	3	Agpat4		Mertk	0.000177029	0.35207	0.476	0.283	1	1	Mertk
Cd209e	1.29281e-18	0.686163	0.385	0.07	1.76676e-14	3	Cd209e		Paqr4	0.000185151	0.319446	0.476	0.29	1	1	Paqr4
Nt5e	1.31905e-18	0.651689	0.473	0.113	1.80262e-14	3	Nt5e		Rras	0.000185955	0.329068	0.767	0.596	1	1	Rras
Bcl11b	1.54733e-18	0.345755	0.297	0.036	2.11458e-14	3	Bcl11b		Cisd1	0.000188938	0.330367	0.553	0.365	1	1	Cisd1
Ppfia3	1.77479e-18	0.451492	0.341	0.053	2.42543e-14	3	Ppfia3		Pakap.1	0.000189741	0.324311	0.65	0.43	1	1	Pakap.1
Clic1	1.79878e-18	0.786826	0.901	0.578	2.45821e-14	3	Clic1		Cmklr1	0.000190704	0.362895	0.505	0.313	1	1	Cmklr1
Rarg	1.95733e-18	0.807808	0.802	0.431	2.67489e-14	3	Rarg		Oxld1	0.000191378	0.263935	0.272	0.121	1	1	Oxld1
Arhgdib	2.09906e-18	0.834443	0.802	0.365	2.86858e-14	3	Arhgdib		Map3k5	0.000192563	0.313217	0.515	0.322	1	1	Map3k5
Alox12b	2.25862e-18	0.470226	0.319	0.045	3.08663e-14	3	Alox12b		Ctla2b	0.000196387	0.293823	0.33	0.163	1	1	Ctla2b
Gm20219	2.64188e-18	0.580106	0.505	0.134	3.61039e-14	3	Gm20219		Whamm	0.000197265	0.34494	0.534	0.355	1	1	Whamm
Lce1a21	2.67047e-18	1.17978	0.582	0.198	3.64946e-14	3	Lce1a2		Ptgis	0.000198399	0.258112	0.155	0.046	1	1	Ptgis
Trex2	2.82392e-18	0.365605	0.275	0.03	3.85917e-14	3	Trex2		Palm	0.000199017	0.342792	0.631	0.433	1	1	Palm
Bmp7	2.92695e-18	0.403716	0.374	0.064	3.99997e-14	3	Bmp7		Zbtb46	0.000205684	0.263514	0.33	0.163	1	1	Zbtb46
Nectin1	3.38778e-18	0.88639	0.747	0.375	4.62973e-14	3	Nectin1		Rmdn3	0.000207973	0.284977	0.485	0.29	1	1	Rmdn3
Ahr	4.06087e-18	0.66173	0.637	0.224	5.54959e-14	3	Ahr		Trap1	0.000208702	0.321838	0.709	0.547	1	1	Trap1
Iqgap1	4.51479e-18	0.764872	0.879	0.548	6.16991e-14	3	Iqgap1		Tmem204	0.000209589	0.257736	0.291	0.134	1	1	Tmem204
Adam8	4.6537e-18	0.554827	0.385	0.073	6.35975e-14	3	Adam8		Stat1	0.000215194	0.285079	0.951	0.876	1	1	Stat1
AI661453	4.72865e-18	0.563389	0.516	0.137	6.46217e-14	3	AI661453		Arhgap26	0.000215777	0.253666	0.524	0.313	1	1	Arhgap26
Ly6g6e	4.9092e-18	0.542305	0.429	0.094	6.70891e-14	3	Ly6g6e		Pelo	0.000219785	0.273566	0.301	0.147	1	1	Pelo
Mapkapk3	4.95687e-18	0.807118	0.648	0.254	6.77406e-14	3	Mapkapk3		Fscn1	0.000221254	0.268367	0.612	0.414	1	1	Fscn1
H2-Q7	4.96356e-18	0.761684	0.626	0.235	6.7832e-14	3	H2-Q7		Adam15	0.000222842	0.315951	0.806	0.635	1	1	Adam15
2005-09-01	5.24802e-18	1.13084	0.791	0.443	7.17195e-14	3	2005-09-01		Pnpla8	0.000223825	0.346776	0.689	0.541	1	1	Pnpla8
Nebl	6.82044e-18	0.704862	0.484	0.134	9.32081e-14	3	Nebl		Ctso	0.000225934	0.29266	0.641	0.44	1	1	Ctso
Klf5	7.16398e-18	0.794167	0.615	0.228	9.79029e-14	3	Klf5		Plvap	0.000226942	0.46757	0.786	0.599	1	1	Plvap
Hspb1	7.42291e-18	1.18152	0.758	0.437	1.01441e-13	3	Hspb1		Mical3	0.000230039	0.316373	0.67	0.459	1	1	Mical3
Emp1	7.61829e-18	0.95205	0.802	0.497	1.04111e-13	3	Emp1		Gm5617	0.000234928	0.257571	0.35	0.179	1	1	Gm5617
Serpinb8	8.1493e-18	0.667964	0.505	0.143	1.11368e-13	3	Serpinb8		Ghitm	0.000238223	0.332323	0.903	0.84	1	1	Ghitm
Serpinb7	8.63073e-18	0.559987	0.363	0.066	1.17948e-13	3	Serpinb7		Elmod3	0.000244123	0.292901	0.427	0.248	1	1	Elmod3
Nbl11	9.46474e-18	0.863327	0.923	0.569	1.29345e-13	3	Nbl1		Acer2	0.000246972	0.344871	0.612	0.401	1	1	Acer2
Pycard	9.90168e-18	0.556687	0.484	0.124	1.35316e-13	3	Pycard		Rhoq	0.000249742	0.307716	0.641	0.446	1	1	Rhoq
Cpe	1.00451e-17	0.495191	0.451	0.104	1.37277e-13	3	Cpe		Mpnd	0.00025194	0.295486	0.495	0.306	1	1	Mpnd
Klk8	1.01154e-17	0.456044	0.363	0.064	1.38237e-13	3	Klk8		Entpd5	0.000253411	0.259628	0.602	0.397	1	1	Entpd5
Rarres1	1.02206e-17	0.777064	0.615	0.22	1.39674e-13	3	Rarres1		Ablim3	0.000254757	0.321277	0.417	0.251	1	1	Ablim3
H2-T23	2.06212e-17	0.937216	0.901	0.618	2.8181e-13	3	H2-T23		Nmnat3	0.00026005	0.26786	0.291	0.14	1	1	Nmnat3
Ppp2r2c	2.29221e-17	0.425034	0.341	0.056	3.13253e-13	3	Ppp2r2c		Coa5	0.000261204	0.372567	0.612	0.456	1	1	Coa5
Fat2	2.7706e-17	0.40727	0.374	0.07	3.7863e-13	3	Fat2		Ptgr2	0.000266814	0.419024	0.534	0.378	1	1	Ptgr2
Sema3e	3.39355e-17	0.463853	0.275	0.034	4.63763e-13	3	Sema3e		Slc38a6	0.000268104	0.285727	0.515	0.332	1	1	Slc38a6
Adgra3	3.93057e-17	0.831444	0.747	0.36	5.37151e-13	3	Adgra3		Tspan4	0.000270331	0.305094	0.748	0.547	1	1	Tspan4
Vwa2	3.9579e-17	0.404649	0.286	0.038	5.40886e-13	3	Vwa2		Helz2	0.000271499	0.355148	0.592	0.423	1	1	Helz2
Cnfn	4.74614e-17	0.425832	0.297	0.041	6.48608e-13	3	Cnfn		Itgb1bp1	0.000276503	0.342343	0.563	0.394	1	1	Itgb1bp1
Fosl2	5.14798e-17	0.738414	0.681	0.292	7.03523e-13	3	Fosl2		Rhbdl1	0.000286736	0.253666	0.291	0.14	1	1	Rhbdl1
Elovl7	5.65712e-17	0.612792	0.396	0.085	7.73101e-13	3	Elovl7		Galnt15	0.000288966	0.306754	0.835	0.616	1	1	Galnt15
Plek2	5.91409e-17	0.605759	0.396	0.085	8.08219e-13	3	Plek2		Phb	0.000296706	0.258797	0.456	0.27	1	1	Phb
Scd3	6.00981e-17	1.96677	0.615	0.267	8.213e-13	3	Scd3		Akap12	0.000300406	0.260721	0.427	0.238	1	1	Akap12
H2-Q4	6.45355e-17	0.540066	0.495	0.136	8.81942e-13	3	H2-Q4		Lrg1	0.000302312	0.310929	0.553	0.355	1	1	Lrg1
Iffo2	6.7611e-17	0.692707	0.538	0.173	9.23972e-13	3	Iffo2		Akt2	0.000308466	0.319103	0.612	0.466	1	1	Akt2
Slc6a9	7.66599e-17	0.666311	0.462	0.122	1.04763e-12	3	Slc6a9		Ppp1r9b	0.000315788	0.297763	0.961	0.919	1	1	Ppp1r9b
Adgrf2	7.90331e-17	0.315292	0.242	0.024	1.08007e-12	3	Adgrf2		Yaf2	0.000318477	0.257679	0.301	0.147	1	1	Yaf2
Plekhn1	7.91404e-17	0.979241	0.802	0.473	1.08153e-12	3	Plekhn1		Atp5j	0.00032154	0.282158	0.961	0.902	1	1	Atp5j
Il20ra	8.44176e-17	0.567654	0.319	0.053	1.15365e-12	3	Il20ra		Apip	0.000326237	0.26118	0.388	0.218	1	1	Apip
Paqr7	8.64309e-17	1.60453	0.637	0.262	1.18116e-12	3	Paqr7		Ndufa2	0.000338891	0.359145	0.738	0.625	1	1	Ndufa2
Them5	9.07493e-17	0.410347	0.33	0.055	1.24018e-12	3	Them5		Pten	0.000351377	0.27074	0.971	0.912	1	1	Pten
Slc31a2	9.86744e-17	0.799815	0.659	0.286	1.34848e-12	3	Slc31a2		Phldb1	0.000352993	0.322146	0.816	0.678	1	1	Phldb1
Sgpp1	1.05584e-16	0.799982	0.736	0.369	1.44291e-12	3	Sgpp1		Nid1	0.000373718	0.290483	0.728	0.524	1	1	Nid1
Ggct	1.09052e-16	0.612982	0.451	0.115	1.49031e-12	3	Ggct		Hspg2	0.000384969	0.335924	0.689	0.502	1	1	Hspg2
Klc3	1.18304e-16	0.791177	0.637	0.258	1.61674e-12	3	Klc3		Dpy19l1	0.000388639	0.295998	0.437	0.264	1	1	Dpy19l1
Tmem229a	1.25975e-16	0.284906	0.242	0.024	1.72158e-12	3	Tmem229a		Vcam1	0.00040272	0.253666	0.379	0.205	1	1	Vcam1
Cysrt1	1.32272e-16	0.494885	0.319	0.053	1.80763e-12	3	Cysrt1		Cpq	0.000404638	0.315495	0.563	0.401	1	1	Cpq
Tfap2a	1.44843e-16	0.511053	0.473	0.126	1.97943e-12	3	Tfap2a		Gbp3	0.000409482	0.282212	0.951	0.821	1	1	Gbp3
Arg1	1.46256e-16	0.888426	0.385	0.083	1.99873e-12	3	Arg1		Unc119	0.000419011	0.291634	0.35	0.186	1	1	Unc119
Sema3d	1.50787e-16	0.44377	0.33	0.056	2.06066e-12	3	Sema3d		Timm8b	0.000429373	0.258737	0.476	0.293	1	1	Timm8b
Gal3st1	1.70715e-16	0.508115	0.308	0.049	2.333e-12	3	Gal3st1		Gbp9	0.000430015	0.307453	0.66	0.482	1	1	Gbp9
Fam83g	1.94728e-16	0.525277	0.44	0.109	2.66116e-12	3	Fam83g		Orc3	0.00043336	0.323896	0.495	0.336	1	1	Orc3
Atg9b	2.00448e-16	0.489732	0.319	0.053	2.73933e-12	3	Atg9b		Sema6a	0.000437149	0.32441	0.369	0.212	1	1	Sema6a
Rab25	2.12187e-16	0.560541	0.549	0.173	2.89975e-12	3	Rab25		Arl6ip1	0.000438873	0.318471	0.951	0.886	1	1	Arl6ip1
Cobl	2.12782e-16	0.850131	0.615	0.241	2.90787e-12	3	Cobl		Isoc1	0.000456162	0.313767	0.835	0.691	1	1	Isoc1
Mfap3l	2.57096e-16	0.422636	0.396	0.085	3.51347e-12	3	Mfap3l		Slc25a20	0.00045721	0.359557	0.524	0.368	1	1	Slc25a20
Lce1d	2.69188e-16	0.624391	0.33	0.058	3.67872e-12	3	Lce1d		Mdh2	0.000464195	0.286088	0.612	0.44	1	1	Mdh2
Cyp2w1	3.73262e-16	0.285468	0.209	0.017	5.101e-12	3	Cyp2w1		Zeb2	0.000474532	0.264094	0.942	0.765	1	1	Zeb2
Pak1	4.04291e-16	0.661867	0.615	0.234	5.52504e-12	3	Pak1		Gimap4	0.000485257	0.33359	0.369	0.205	1	1	Gimap4
Gm973	4.14033e-16	0.394214	0.297	0.045	5.65818e-12	3	Gm973		Crem	0.000517175	0.253666	0.417	0.248	1	1	Crem
Cdh1	4.16943e-16	0.7747	0.714	0.313	5.69795e-12	3	Cdh1		Serpina3n	0.000518939	0.266842	0.476	0.303	1	1	Serpina3n
Camsap3	4.18875e-16	0.774508	0.571	0.211	5.72434e-12	3	Camsap3		Cldn15	0.000525312	0.26591	0.262	0.124	1	1	Cldn15
Car6	4.2039e-16	0.286039	0.176	0.009	5.74505e-12	3	Car6		Rbm39	0.000530481	0.287484	0.922	0.876	1	1	Rbm39
Chl1	4.21415e-16	0.408311	0.286	0.041	5.75905e-12	3	Chl1		Ndufv3	0.000557621	0.303741	0.777	0.651	1	1	Ndufv3
Csnk2a2	4.51259e-16	0.782273	0.725	0.331	6.16691e-12	3	Csnk2a2		Zfp655	0.000577754	0.268505	0.67	0.466	1	1	Zfp655
Gan	5.01644e-16	0.804016	0.505	0.16	6.85546e-12	3	Gan		Dbp	0.00058086	0.286598	0.738	0.583	1	1	Dbp
Ugt1a1	5.10266e-16	0.460504	0.33	0.06	6.97329e-12	3	Ugt1a1		Esr1	0.000584656	0.313035	0.689	0.485	1	1	Esr1
Far2	5.31392e-16	1.61404	0.527	0.192	7.26201e-12	3	Far2		Abhd16a	0.00060453	0.340574	0.718	0.56	1	1	Abhd16a
Rack1	5.45769e-16	0.491099	1	1	7.45849e-12	3	Rack1		Cxcl12	0.000621821	0.347642	0.825	0.648	1	1	Cxcl12
Ahnak2	5.65523e-16	0.65843	0.451	0.119	7.72844e-12	3	Ahnak2		Ube2w	0.000623005	0.273271	0.408	0.248	1	1	Ube2w
Ces4a	6.01757e-16	0.513747	0.308	0.051	8.22361e-12	3	Ces4a		Ndufs1	0.000636136	0.322828	0.68	0.518	1	1	Ndufs1
Limk2	7.89039e-16	0.663318	0.725	0.337	1.0783e-11	3	Limk2		Gm2a	0.000636925	0.3151	0.874	0.752	1	1	Gm2a
Nectin4	8.5836e-16	0.800411	0.637	0.26	1.17304e-11	3	Nectin4		Dusp3	0.000637763	0.341405	0.699	0.554	1	1	Dusp3
Anxa9	8.7558e-16	0.717307	0.451	0.124	1.19657e-11	3	Anxa9		Dlst	0.000654297	0.362965	0.602	0.456	1	1	Dlst
Ptprf	9.69796e-16	0.824881	0.813	0.488	1.32532e-11	3	Ptprf		Tmem184c	0.000664708	0.251678	0.301	0.156	1	1	Tmem184c
Calm2	1.05596e-15	0.800211	0.857	0.612	1.44307e-11	3	Calm2		Nmt2	0.000666269	0.288312	0.485	0.313	1	1	Nmt2
Cltb	1.09974e-15	0.837599	0.923	0.75	1.50291e-11	3	Cltb		Ctif	0.000666346	0.257323	0.398	0.235	1	1	Ctif
Rgmb	1.20176e-15	0.710701	0.725	0.337	1.64232e-11	3	Rgmb		Casp8	0.000684507	0.297439	0.447	0.283	1	1	Casp8
Fam167a	1.25826e-15	0.441963	0.341	0.066	1.71954e-11	3	Fam167a		Plekhm1	0.000689461	0.294181	0.544	0.388	1	1	Plekhm1
Gata3	1.29981e-15	0.967424	0.868	0.578	1.77632e-11	3	Gata3		Ndufa5	0.000689584	0.306891	0.728	0.609	1	1	Ndufa5
Lipn	1.41103e-15	0.347932	0.209	0.019	1.92831e-11	3	Lipn		Ifi47	0.000703986	0.271033	0.961	0.853	1	1	Ifi47
Sh3bp1	1.52599e-15	0.579963	0.538	0.173	2.08542e-11	3	Sh3bp1		Eci2	0.000706738	0.308521	0.816	0.697	1	1	Eci2
Nrtn	1.6745e-15	0.665939	0.571	0.211	2.28837e-11	3	Nrtn		Mgat4b	0.000745811	0.282434	0.68	0.521	1	1	Mgat4b
Rai14	1.69607e-15	0.516759	0.516	0.158	2.31784e-11	3	Rai14		Ndufs4	0.000763088	0.265026	0.835	0.726	1	1	Ndufs4
Ephx3	1.71038e-15	0.317106	0.253	0.032	2.3374e-11	3	Ephx3		Net1	0.000767451	0.297155	0.913	0.86	1	1	Net1
Wfdc5	1.71865e-15	0.284906	0.242	0.028	2.3487e-11	3	Wfdc5		Ndufs2	0.000793235	0.32856	0.796	0.785	1	1	Ndufs2
Gng4	1.85019e-15	0.295514	0.209	0.019	2.52847e-11	3	Gng4		Micos13	0.000818672	0.276899	0.816	0.723	1	1	Micos13
2310046K23Rik	2.27428e-15	1.23992	0.484	0.145	3.10803e-11	3	2310046K23Rik		Mcur1	0.000821671	0.295486	0.738	0.599	1	1	Mcur1
Lhx2	2.71857e-15	0.669469	0.352	0.075	3.7152e-11	3	Lhx2		Dcun1d3	0.000831292	0.281024	0.485	0.322	1	1	Dcun1d3
Sh3d21	2.81454e-15	0.559176	0.429	0.113	3.84635e-11	3	Sh3d21		Noct	0.000836618	0.253666	0.35	0.195	1	1	Noct
Ptgs1	3.13411e-15	0.976276	0.593	0.243	4.28308e-11	3	Ptgs1		Tbc1d20	0.000853074	0.32619	0.67	0.554	1	1	Tbc1d20
Tprg	5.05961e-15	0.452851	0.33	0.064	6.91447e-11	3	Tprg		Zfhx3	0.000884745	0.276304	0.427	0.27	1	1	Zfhx3
Ncs1	5.28794e-15	0.388372	0.363	0.077	7.2265e-11	3	Ncs1		Uqcrh	0.000940567	0.25284	0.942	0.811	1	1	Uqcrh
Tnfrsf19	5.78504e-15	0.580106	0.462	0.136	7.90583e-11	3	Tnfrsf19		Txndc5	0.000975	0.274728	0.777	0.606	1	1	Txndc5
Msmo1	5.88297e-15	0.840622	0.604	0.25	8.03967e-11	3	Msmo1		Chchd6	0.000999834	0.253666	0.379	0.221	1	1	Chchd6
Dlk2	5.96224e-15	0.272195	0.231	0.026	8.14799e-11	3	Dlk2		Podxl	0.00102025	0.253666	0.301	0.156	1	1	Podxl
Pak3	6.32585e-15	0.47684	0.407	0.104	8.6449e-11	3	Pak3		Erap1	0.00102939	0.274425	0.738	0.596	1	1	Erap1
Cd82	7.55349e-15	0.789886	0.824	0.524	1.03226e-10	3	Cd82		Hadha	0.00108231	0.311352	0.544	0.397	1	1	Hadha
Arl4c	7.8349e-15	0.713605	0.659	0.29	1.07072e-10	3	Arl4c		Inpp1	0.00111166	0.262228	0.437	0.277	1	1	Inpp1
Wnt10a	8.31353e-15	0.34263	0.319	0.058	1.13613e-10	3	Wnt10a		Pear1	0.00115226	0.294458	0.379	0.221	1	1	Pear1
Slitrk6	8.47258e-15	0.364543	0.308	0.055	1.15786e-10	3	Slitrk6		Repin1	0.00127978	0.281863	0.35	0.202	1	1	Repin1
C2cd2	8.88947e-15	0.736534	0.758	0.388	1.21483e-10	3	C2cd2		Mcam	0.00135753	0.266425	0.379	0.221	1	1	Mcam
Eef1a1	1.07438e-14	0.3591	1	1	1.46825e-10	3	Eef1a1		Gatad1	0.00137231	0.276034	0.728	0.603	1	1	Gatad1
Cd109	1.14459e-14	0.336932	0.297	0.051	1.56419e-10	3	Cd109		Fbxl4	0.00138479	0.261381	0.32	0.173	1	1	Fbxl4
Rdh1	1.23383e-14	0.385228	0.275	0.043	1.68615e-10	3	Rdh1		Etfa	0.00141706	0.312118	0.757	0.629	1	1	Etfa
Tesc	1.347e-14	0.590273	0.407	0.107	1.84082e-10	3	Tesc		Exosc4	0.00144092	0.26203	0.466	0.303	1	1	Exosc4
Gpr87	1.39065e-14	0.361769	0.275	0.043	1.90046e-10	3	Gpr87		Rbpms	0.00144527	0.30849	0.427	0.28	1	1	Rbpms
Awat2	1.4546e-14	0.374848	0.231	0.028	1.98785e-10	3	Awat2		Ogdh	0.00145793	0.311561	0.854	0.814	1	1	Ogdh
Atp2b4	1.49247e-14	0.482489	0.527	0.169	2.03961e-10	3	Atp2b4		Psmg1	0.00148182	0.265573	0.301	0.163	1	1	Psmg1
Irf6	1.52857e-14	0.510719	0.538	0.179	2.08894e-10	3	Irf6		Pex5	0.00152517	0.267472	0.534	0.381	1	1	Pex5
Ccdc120	1.60332e-14	0.500978	0.451	0.13	2.19109e-10	3	Ccdc120		Gde1	0.00153597	0.305987	0.631	0.453	1	1	Gde1
Hist2h2bb	1.64889e-14	0.802474	0.736	0.401	2.25338e-10	3	Hist2h2bb		Tmem135	0.00154962	0.258922	0.66	0.492	1	1	Tmem135
Ikzf2	1.91537e-14	0.420147	0.363	0.081	2.61754e-10	3	Ikzf2		Snn	0.00157541	0.274677	0.408	0.248	1	1	Snn
Stard5	1.96753e-14	0.780487	0.593	0.237	2.68883e-10	3	Stard5		Atp13a3	0.00158693	0.257736	0.621	0.456	1	1	Atp13a3
Kank1	2.07694e-14	0.72428	0.626	0.277	2.83835e-10	3	Kank1		Cdc42ep1	0.00161238	0.266775	0.592	0.414	1	1	Cdc42ep1
Aadacl4	2.24037e-14	0.562538	0.308	0.058	3.06169e-10	3	Aadacl4		Susd1	0.00163244	0.300359	0.33	0.192	1	1	Susd1
Gm11992	2.41021e-14	0.272644	0.198	0.019	3.29379e-10	3	Gm11992		Rassf8	0.00164844	0.282355	0.534	0.381	1	1	Rassf8
Lce6a	2.58652e-14	0.44168	0.352	0.077	3.53474e-10	3	Lce6a		Impact	0.00164946	0.294607	0.524	0.368	1	1	Impact
Cdh4	2.80975e-14	0.29423	0.253	0.036	3.8398e-10	3	Cdh4		Cdc16	0.00165111	0.278375	0.621	0.453	1	1	Cdc16
Cers3	3.0479e-14	0.369687	0.286	0.049	4.16526e-10	3	Cers3		Zc3h4	0.0016979	0.303515	0.602	0.44	1	1	Zc3h4
Klk10	3.38608e-14	0.537279	0.352	0.079	4.62742e-10	3	Klk10		Nmi	0.00170313	0.29806	0.544	0.388	1	1	Nmi
Il1f5	3.39524e-14	0.474384	0.319	0.064	4.63993e-10	3	Il1f5		Smim27	0.00170324	0.260553	0.427	0.27	1	1	Smim27
Dnase1l2	3.7752e-14	0.426776	0.341	0.073	5.15919e-10	3	Dnase1l2		Insr	0.00172382	0.250235	0.447	0.287	1	1	Insr
Dynll1	3.77799e-14	0.65348	0.747	0.394	5.163e-10	3	Dynll1		Surf1	0.00181354	0.315176	0.641	0.485	1	1	Surf1
Tmsb4x	3.79079e-14	0.858967	1	1	5.18049e-10	3	Tmsb4x		Nudt4	0.00183135	0.290979	0.534	0.381	1	1	Nudt4
Rhbdf2	4.63527e-14	0.505995	0.527	0.183	6.33456e-10	3	Rhbdf2		Coq9	0.00187802	0.31442	0.515	0.365	1	1	Coq9
Egr3	4.83467e-14	0.433352	0.407	0.105	6.60706e-10	3	Egr3		Ccng1	0.00188726	0.252714	0.796	0.638	1	1	Ccng1
Atp2c2	4.84536e-14	0.406754	0.275	0.045	6.62167e-10	3	Atp2c2		Selenok	0.00200292	0.303662	0.66	0.518	1	1	Selenok
Tagln2	4.87715e-14	0.659555	0.923	0.744	6.66511e-10	3	Tagln2		Map1lc3b	0.00209186	0.263051	0.961	0.879	1	1	Map1lc3b
Eps8l2	4.895e-14	0.572788	0.659	0.279	6.68951e-10	3	Eps8l2		Fam171a1	0.00213424	0.25563	0.32	0.189	1	1	Fam171a1
Sh3bgrl3	4.90481e-14	0.790745	0.835	0.557	6.70292e-10	3	Sh3bgrl3		Mfn2	0.00214247	0.316351	0.67	0.55	1	1	Mfn2
Hmgcr	4.91471e-14	0.45793	0.374	0.09	6.71644e-10	3	Hmgcr		Ctps2	0.00216196	0.290008	0.573	0.433	1	1	Ctps2
Ndufa4l2	5.28354e-14	0.925864	0.626	0.284	7.22049e-10	3	Ndufa4l2		Tmed4	0.00223966	0.251939	0.427	0.27	1	1	Tmed4
Mboat2	5.45617e-14	0.793687	0.451	0.145	7.45641e-10	3	Mboat2		Cyp4b1	0.00225318	0.352453	0.68	0.583	1	1	Cyp4b1
Clstn1	5.60506e-14	0.750448	0.857	0.529	7.65987e-10	3	Clstn1		Hipk3	0.0022631	0.266548	0.738	0.612	1	1	Hipk3
Adora2b	5.70202e-14	0.43015	0.308	0.06	7.79238e-10	3	Adora2b		2002-03-01	0.00235591	0.276627	0.68	0.518	1	1	2002-03-01
Aloxe3	5.92122e-14	0.432715	0.286	0.051	8.09194e-10	3	Aloxe3		Slc25a37	0.00253546	0.350963	0.437	0.293	1	1	Slc25a37
Slc46a2	6.62205e-14	0.349894	0.242	0.034	9.04969e-10	3	Slc46a2		Car2	0.00253593	0.276354	0.223	0.107	1	1	Car2
Clca3a2	7.25853e-14	0.840388	0.824	0.484	9.91951e-10	3	Clca3a2		1110065P20Rik	0.00261199	0.266548	0.495	0.339	1	1	1110065P20Rik
Tnmd	7.42484e-14	0.439904	0.198	0.021	1.01468e-09	3	Tnmd		Ccdc174	0.0026366	0.300517	0.398	0.264	1	1	Ccdc174
Megf6	7.64942e-14	0.348806	0.286	0.051	1.04537e-09	3	Megf6		Utrn	0.00282516	0.272525	0.65	0.515	1	1	Utrn
Fam83b	7.98934e-14	0.509645	0.363	0.089	1.09182e-09	3	Fam83b		Magi1	0.00285827	0.305505	0.485	0.332	1	1	Magi1
Sec14l4	8.48575e-14	0.68959	0.527	0.196	1.15966e-09	3	Sec14l4		Lamc1	0.00288148	0.257916	0.777	0.619	1	1	Lamc1
Serpinb2	9.18642e-14	0.521933	0.297	0.056	1.25542e-09	3	Serpinb2		Dhrs7b	0.00299569	0.300316	0.437	0.306	1	1	Dhrs7b
Vsig10l	1.0069e-13	0.585415	0.396	0.109	1.37604e-09	3	Vsig10l		Col6a3	0.00313434	0.259567	0.689	0.518	1	1	Col6a3
Dgat2l6	1.10431e-13	0.451492	0.286	0.053	1.50915e-09	3	Dgat2l6		Mgp	0.00339855	0.762216	0.359	0.244	1	1	Mgp
Prkcd	1.32506e-13	0.683788	0.714	0.354	1.81083e-09	3	Prkcd		Nus1	0.00341262	0.289355	0.621	0.482	1	1	Nus1
Bicdl2	1.39954e-13	0.484232	0.374	0.096	1.91261e-09	3	Bicdl2		Adi1	0.0034146	0.306028	0.515	0.397	1	1	Adi1
Nfat5	1.46676e-13	0.627428	0.747	0.411	2.00447e-09	3	Nfat5		Mocs1	0.00341577	0.400691	0.553	0.436	1	1	Mocs1
Cd207	1.54233e-13	0.353632	0.231	0.032	2.10775e-09	3	Cd207		Tmbim4	0.00341636	0.264573	0.68	0.554	1	1	Tmbim4
H2-M5	1.60306e-13	0.27749	0.209	0.024	2.19074e-09	3	H2-M5		Hnrnph3	0.00345877	0.29391	0.718	0.622	1	1	Hnrnph3
Rnf225	1.64664e-13	0.348806	0.286	0.053	2.2503e-09	3	Rnf225		Vegfd	0.00365014	0.259173	0.612	0.472	1	1	Vegfd
Def6	1.86183e-13	0.518905	0.473	0.154	2.54437e-09	3	Def6		Ric8b	0.00374376	0.274025	0.34	0.208	1	1	Ric8b
Otud1	1.89815e-13	0.432426	0.462	0.139	2.59402e-09	3	Otud1		Bfar	0.00384741	0.257189	0.398	0.267	1	1	Bfar
Tmem54	1.92517e-13	0.451174	0.385	0.102	2.63094e-09	3	Tmem54		Zbtb20	0.00399826	0.29393	0.602	0.459	1	1	Zbtb20
Bicdl1	2.01993e-13	0.512575	0.385	0.102	2.76044e-09	3	Bicdl1		Gbp5	0.00417506	0.257347	0.796	0.622	1	1	Gbp5
Apoc1	2.04066e-13	0.718407	0.945	0.868	2.78877e-09	3	Apoc1		Gja4	0.00421342	0.267105	0.282	0.16	1	1	Gja4
Hras	2.09919e-13	0.730472	0.857	0.571	2.86875e-09	3	Hras		Slc50a1	0.00437101	0.255034	0.621	0.489	1	1	Slc50a1
Grhl1	2.11587e-13	0.583861	0.462	0.151	2.89155e-09	3	Grhl1		Hmgcl	0.0044086	0.271056	0.612	0.466	1	1	Hmgcl
Mfsd14b	2.24935e-13	0.540634	0.626	0.267	3.07396e-09	3	Mfsd14b		Rnpc3	0.00446732	0.266405	0.476	0.336	1	1	Rnpc3
Slc44a2	2.60127e-13	0.66202	0.736	0.382	3.5549e-09	3	Slc44a2		Cyc1	0.0045676	0.304292	0.893	0.811	1	1	Cyc1
Cttnbp2	2.66205e-13	0.434349	0.319	0.07	3.63796e-09	3	Cttnbp2		Rbp1	0.00459874	0.293479	0.379	0.248	1	1	Rbp1
Inpp4b	2.84305e-13	0.510932	0.527	0.186	3.88531e-09	3	Inpp4b		Akap8l	0.00463938	0.311152	0.67	0.58	1	1	Akap8l
Ptpn14	3.55545e-13	0.675631	0.736	0.401	4.85888e-09	3	Ptpn14		Flot2	0.00485469	0.253666	0.66	0.505	1	1	Flot2
Ptpn13	3.70504e-13	0.480643	0.418	0.122	5.06331e-09	3	Ptpn13		Ndufa12	0.00511297	0.278977	0.757	0.625	1	1	Ndufa12
Ccl1	3.76153e-13	0.398695	0.165	0.013	5.14051e-09	3	Ccl1		Txn2	0.00531093	0.292356	0.806	0.739	1	1	Txn2
H2-Eb11	4.32566e-13	1.29288	0.868	0.655	5.91144e-09	3	H2-Eb1		Hipk1	0.00540861	0.259335	0.709	0.612	1	1	Hipk1
Hmgcs1	4.41366e-13	0.791004	0.681	0.388	6.03171e-09	3	Hmgcs1		Idnk	0.00542509	0.255729	0.777	0.642	1	1	Idnk
Robo1	4.5272e-13	0.487899	0.396	0.107	6.18687e-09	3	Robo1		Ube2l6	0.00566164	0.27426	0.699	0.557	1	1	Ube2l6
Cbx2	4.95602e-13	0.296197	0.264	0.045	6.7729e-09	3	Cbx2		Aldh9a1	0.00575342	0.260898	0.369	0.248	1	1	Aldh9a1
Sytl1	4.97507e-13	0.500379	0.473	0.154	6.79894e-09	3	Sytl1		Etfrf1	0.00585903	0.250018	0.359	0.241	1	1	Etfrf1
Igfbp3	5.45766e-13	1.08733	0.582	0.262	7.45844e-09	3	Igfbp3		Hist1h2bc	0.00586391	0.277469	0.621	0.485	1	1	Hist1h2bc
Rassf5	5.56272e-13	0.479754	0.385	0.105	7.60201e-09	3	Rassf5		Asah1	0.00602706	0.256675	0.534	0.41	1	1	Asah1
Tgfa	5.66777e-13	0.312887	0.264	0.045	7.74557e-09	3	Tgfa		Gtf2h5	0.00614368	0.266266	0.583	0.463	1	1	Gtf2h5
Krt6a	5.94979e-13	0.61576	0.319	0.073	8.13098e-09	3	Krt6a		Pex11a	0.00617342	0.280138	0.427	0.29	1	1	Pex11a
Cds1	5.96753e-13	0.440437	0.418	0.122	8.15522e-09	3	Cds1		Mgrn1	0.00633014	0.288205	0.476	0.368	1	1	Mgrn1
Nudt17	6.97056e-13	0.28641	0.253	0.041	9.52597e-09	3	Nudt17		Dtx3l	0.00652974	0.273663	0.65	0.537	1	1	Dtx3l
Barx2	7.24168e-13	0.572956	0.527	0.196	9.89648e-09	3	Barx2		Aurkaip1	0.00657359	0.304217	0.68	0.622	1	1	Aurkaip1
P2ry4	7.47329e-13	0.282266	0.209	0.026	1.0213e-08	3	P2ry4		Kiz	0.0067768	0.253666	0.34	0.215	1	1	Kiz
Slc27a3	7.56111e-13	0.463853	0.429	0.128	1.0333e-08	3	Slc27a3		Abca8a	0.00680425	0.25647	0.563	0.427	1	1	Abca8a
Map7	7.80223e-13	0.516633	0.56	0.209	1.06625e-08	3	Map7		Nr1d1	0.00681101	0.285709	0.854	0.775	1	1	Nr1d1
Sprr1a	8.68224e-13	1.08037	0.495	0.185	1.18651e-08	3	Sprr1a		Sgta	0.00718959	0.263158	0.699	0.599	1	1	Sgta
Cnn2	9.07174e-13	0.6577	0.802	0.512	1.23974e-08	3	Cnn2		Hprt	0.00725064	0.281147	0.544	0.472	1	1	Hprt
Crybg1	9.0939e-13	0.507184	0.549	0.217	1.24277e-08	3	Crybg1		Gstm1	0.00725862	0.287297	0.573	0.459	1	1	Gstm1
Slc15a1	9.21766e-13	0.276521	0.242	0.038	1.25969e-08	3	Slc15a1		Tmeff2	0.00731072	0.274935	0.359	0.238	1	1	Tmeff2
Tmprss13	9.59006e-13	0.560945	0.462	0.156	1.31058e-08	3	Tmprss13		Zbtb16	0.00737244	0.313558	0.67	0.541	1	1	Zbtb16
Plxdc1	1.17156e-12	0.44168	0.341	0.083	1.60106e-08	3	Plxdc1		Iars2	0.00761038	0.291563	0.621	0.489	1	1	Iars2
Igsf9	1.244e-12	0.397568	0.308	0.068	1.70005e-08	3	Igsf9		Copz2	0.00844283	0.250664	0.524	0.394	1	1	Copz2
Vdr	1.26129e-12	0.590003	0.473	0.164	1.72368e-08	3	Vdr		Gna12	0.00860371	0.277253	0.485	0.349	1	1	Gna12
Prdm1	1.29325e-12	0.391094	0.33	0.077	1.76736e-08	3	Prdm1		Fam210a	0.00995826	0.260392	0.427	0.329	1	1	Fam210a
Cilp1	1.29578e-12	0.739383	0.593	0.243	1.77082e-08	3	Cilp		Atp2a1	5.24533e-30	0.861236	0.99	0.576	7.11949e-26	2	Atp2a1
Kctd12	1.36049e-12	0.763992	0.659	0.356	1.85924e-08	3	Kctd12		Acta1	3.67815e-29	0.887566	1	0.723	4.99236e-25	2	Acta1
Dffa	1.4028e-12	0.43928	0.484	0.162	1.91707e-08	3	Dffa		Mylpf	7.91307e-29	0.963942	0.99	0.592	1.07404e-24	2	Mylpf
Hepacam2	1.45715e-12	0.313674	0.253	0.043	1.99134e-08	3	Hepacam2		Ckm	2.05937e-28	0.764092	0.99	0.624	2.79518e-24	2	Ckm
Fa2h	1.46367e-12	1.64794	0.462	0.171	2.00025e-08	3	Fa2h		Myh1	4.30925e-28	0.74641	0.99	0.643	5.84895e-24	2	Myh1
Dkk2	1.50842e-12	0.325026	0.198	0.024	2.06141e-08	3	Dkk2		Retnla	6.85114e-28	1.70709	1	0.834	9.29905e-24	2	Retnla
Runx3	1.63169e-12	0.381075	0.341	0.083	2.22987e-08	3	Runx3		Ttn	9.18924e-28	0.701914	1	0.653	1.24726e-23	2	Ttn
Reep4	1.73385e-12	0.497468	0.462	0.154	2.36948e-08	3	Reep4		Des	1.00864e-27	0.815082	1	0.742	1.36903e-23	2	Des
Ide	1.76331e-12	0.712107	0.703	0.38	2.40974e-08	3	Ide		Tnnt3	1.22154e-27	0.915233	0.99	0.596	1.658e-23	2	Tnnt3
Vangl2	1.83635e-12	0.449395	0.396	0.115	2.50955e-08	3	Vangl2		Tnnc2	1.35729e-27	0.857746	0.99	0.599	1.84225e-23	2	Tnnc2
Bok	1.93681e-12	0.316432	0.286	0.056	2.64684e-08	3	Bok		Myh4	2.41231e-27	0.927403	0.99	0.688	3.27423e-23	2	Myh4
Actb	1.94368e-12	0.755719	1	0.974	2.65623e-08	3	Actb		Pygm	6.47774e-27	0.752888	0.938	0.347	8.79224e-23	2	Pygm
Rab11fip1	2.07369e-12	0.706722	0.516	0.203	2.8339e-08	3	Rab11fip1		Tcap	9.24014e-27	0.740032	0.948	0.385	1.25416e-22	2	Tcap
Paqr5	2.10173e-12	0.254096	0.198	0.024	2.87222e-08	3	Paqr5		Ccl6	5.76554e-26	1.38325	1	0.713	7.82557e-22	2	Ccl6
Ttc7	2.32762e-12	0.382382	0.33	0.079	3.18093e-08	3	Ttc7		Eno3	2.05669e-24	0.716389	0.969	0.503	2.79155e-20	2	Eno3
Cdc25b	2.64239e-12	0.432426	0.44	0.139	3.6111e-08	3	Cdc25b		Pvalb	1.16806e-23	0.774606	0.938	0.408	1.58541e-19	2	Pvalb
Pdlim2	3.1955e-12	0.593683	0.571	0.254	4.36697e-08	3	Pdlim2		Tnni2	2.56168e-23	0.678698	0.938	0.382	3.47696e-19	2	Tnni2
Gas2l1	3.54981e-12	0.688091	0.692	0.405	4.85117e-08	3	Gas2l1		Tpm2	2.86631e-23	0.509165	1	0.904	3.89044e-19	2	Tpm2
Vstm5	3.83461e-12	0.259704	0.176	0.019	5.24037e-08	3	Vstm5		Myl1	1.24859e-22	0.732538	0.938	0.43	1.69471e-18	2	Myl1
Celsr1	4.62649e-12	0.44592	0.396	0.117	6.32256e-08	3	Celsr1		Mybpc2	2.06555e-22	0.679679	0.833	0.261	2.80358e-18	2	Mybpc2
H2-Aa	4.75614e-12	0.860925	0.78	0.471	6.49975e-08	3	H2-Aa		Csrp3	2.47455e-22	0.681089	0.854	0.29	3.35871e-18	2	Csrp3
Psd4	4.95332e-12	0.38331	0.396	0.115	6.7692e-08	3	Psd4		Actn3	3.04315e-20	0.663529	0.75	0.213	4.13047e-16	2	Actn3
Slc2a12	5.25546e-12	0.426776	0.308	0.072	7.18212e-08	3	Slc2a12		Eef1a2	3.4639e-20	0.54596	0.76	0.207	4.70155e-16	2	Eef1a2
Tenm2	5.32883e-12	0.635595	0.44	0.153	7.28238e-08	3	Tenm2		Actn2	2.18608e-19	0.553316	0.812	0.274	2.96716e-15	2	Actn2
Plekha7	5.33553e-12	0.403848	0.374	0.104	7.29153e-08	3	Plekha7		Aldoa	1.25369e-18	0.46062	1	1	1.70163e-14	2	Aldoa
Slc38a2	5.4918e-12	0.740642	0.758	0.49	7.50509e-08	3	Slc38a2		Mybpc1	1.30138e-18	0.605788	0.76	0.252	1.76637e-14	2	Mybpc1
Dlg2	5.61376e-12	0.254381	0.187	0.023	7.67177e-08	3	Dlg2		Cd74	1.99361e-18	0.551754	1	1	2.70592e-14	2	Cd74
Tet3	5.79247e-12	0.527998	0.582	0.25	7.91599e-08	3	Tet3		Myoz1	7.48304e-18	0.589919	0.781	0.283	1.01567e-13	2	Myoz1
Pla2g4f	6.02812e-12	0.300151	0.198	0.026	8.23802e-08	3	Pla2g4f		Cox6a2	1.10145e-17	0.44893	0.76	0.255	1.495e-13	2	Cox6a2
Fut1	6.13197e-12	0.282266	0.209	0.03	8.37995e-08	3	Fut1		Lmod2	1.78296e-17	0.512512	0.729	0.229	2.42002e-13	2	Lmod2
Fam81a	6.45619e-12	0.300712	0.264	0.051	8.82302e-08	3	Fam81a		Klhl41	1.95684e-17	0.508259	0.708	0.207	2.65602e-13	2	Klhl41
Gsdma3	6.50768e-12	0.562791	0.253	0.049	8.8934e-08	3	Gsdma3		Gm4841	3.69765e-17	0.556602	0.854	0.439	5.01882e-13	2	Gm4841
Abcc1	6.51497e-12	0.650362	0.67	0.358	8.90336e-08	3	Abcc1		C1qa	4.782e-17	0.888239	1	0.949	6.49061e-13	2	C1qa
Ankrd22	6.54327e-12	0.259044	0.231	0.038	8.94203e-08	3	Ankrd22		Tpm1	7.00258e-17	0.472619	1	0.959	9.50461e-13	2	Tpm1
Cep170b	6.55642e-12	0.593683	0.593	0.26	8.96e-08	3	Cep170b		Ccl8	1.07843e-16	0.812798	1	0.984	1.46375e-12	2	Ccl8
Abhd12b	6.8565e-12	0.292231	0.198	0.026	9.37009e-08	3	Abhd12b		Pgam2	4.53695e-16	0.634539	0.698	0.239	6.158e-12	2	Pgam2
Cartpt	6.96214e-12	0.329568	0.121	0.006	9.51446e-08	3	Cartpt		Ccl9	7.0344e-16	1.00518	0.875	0.567	9.5478e-12	2	Ccl9
Inava	7.13807e-12	0.401183	0.308	0.073	9.75488e-08	3	Inava		Apobec2	9.0526e-16	0.68362	0.719	0.248	1.22871e-11	2	Apobec2
Abca5	7.39129e-12	0.421391	0.418	0.13	1.01009e-07	3	Abca5		Ryr1	1.65666e-15	0.575148	0.729	0.271	2.24858e-11	2	Ryr1
Hamp2	7.66006e-12	0.923099	0.352	0.102	1.04682e-07	3	Hamp2		Hspb6	2.4451e-15	0.540671	0.771	0.334	3.31874e-11	2	Hspb6
Foxc1	8.1459e-12	0.52501	0.352	0.098	1.11322e-07	3	Foxc1		Cfp	4.51893e-15	0.928049	0.865	0.576	6.13354e-11	2	Cfp
Mpzl3	8.52524e-12	0.316432	0.297	0.066	1.16506e-07	3	Mpzl3		Fhl1	5.89256e-15	0.554053	0.823	0.389	7.99797e-11	2	Fhl1
Lamb3	8.64151e-12	0.394411	0.363	0.102	1.18095e-07	3	Lamb3		Slc25a4	1.97171e-14	0.436411	1	0.936	2.6762e-10	2	Slc25a4
Sphk2	9.15315e-12	0.704298	0.604	0.313	1.25087e-07	3	Sphk2		Ctss	2.00183e-14	0.791621	0.969	0.854	2.71708e-10	2	Ctss
Hist1h1c	9.65749e-12	0.652202	0.967	0.823	1.31979e-07	3	Hist1h1c		Myh2	2.46174e-14	0.452846	0.604	0.178	3.34132e-10	2	Myh2
Pard3	1.0532e-11	0.418836	0.505	0.183	1.43931e-07	3	Pard3		Zbp1	2.57137e-14	0.730852	0.927	0.764	3.49012e-10	2	Zbp1
Il2rg	1.0938e-11	0.373606	0.33	0.083	1.49479e-07	3	Il2rg		Neb	3.04818e-14	0.449079	0.688	0.226	4.13729e-10	2	Neb
Acox3	1.19501e-11	0.850877	0.582	0.277	1.63311e-07	3	Acox3		Irf7	3.40979e-14	0.730318	0.948	0.672	4.62811e-10	2	Irf7
Tead3	1.2233e-11	0.458443	0.495	0.186	1.67176e-07	3	Tead3		Ptp4a3	9.82056e-14	0.421649	0.917	0.611	1.33294e-09	2	Ptp4a3
Esyt3	1.30287e-11	0.45967	0.407	0.128	1.78051e-07	3	Esyt3		Casq1	2.3786e-13	0.48809	0.667	0.229	3.22847e-09	2	Casq1
C77080	1.3644e-11	0.602876	0.615	0.284	1.86459e-07	3	C77080		Cryab	3.31926e-13	0.486861	0.927	0.631	4.50524e-09	2	Cryab
Tjp3	1.39744e-11	0.45967	0.429	0.141	1.90974e-07	3	Tjp3		Myom1	8.24981e-13	0.662353	0.656	0.261	1.11975e-08	2	Myom1
Rbbp8	1.42217e-11	0.376073	0.363	0.1	1.94354e-07	3	Rbbp8		F830016B08Rik	9.68379e-13	0.565529	0.823	0.487	1.31438e-08	2	F830016B08Rik
Dedd2	1.44795e-11	0.472565	0.484	0.186	1.97877e-07	3	Dedd2		Dpt	4.52714e-12	0.652439	0.99	0.844	6.14469e-08	2	Dpt
Ttc9	1.54028e-11	0.303765	0.286	0.062	2.10495e-07	3	Ttc9		Obscn	4.60634e-12	0.278571	0.677	0.258	6.25219e-08	2	Obscn
Srd5a1	1.57949e-11	0.269139	0.231	0.04	2.15852e-07	3	Srd5a1		Sfrp4	5.33519e-12	0.74106	0.51	0.178	7.24146e-08	2	Sfrp4
Hook2	1.61591e-11	0.457838	0.571	0.235	2.2083e-07	3	Hook2		Plac8	1.22849e-11	0.869661	0.979	0.736	1.66742e-07	2	Plac8
Net1	1.61945e-11	0.591067	0.879	0.608	2.21313e-07	3	Net1		C1qb	1.46476e-11	0.683347	0.927	0.748	1.98811e-07	2	C1qb
Klrg2	1.74973e-11	0.269139	0.231	0.04	2.39118e-07	3	Klrg2		C1qc	2.52066e-11	0.688749	0.979	0.844	3.42129e-07	2	C1qc
Mapk13	1.78867e-11	0.83428	0.626	0.311	2.4444e-07	3	Mapk13		Clec10a	2.87076e-11	0.746069	0.771	0.475	3.89648e-07	2	Clec10a
Mvk	1.89637e-11	0.53827	0.527	0.215	2.59157e-07	3	Mvk		Pfkm	3.50336e-11	0.451767	0.74	0.379	4.75511e-07	2	Pfkm
Jaml	1.92602e-11	0.261665	0.22	0.036	2.6321e-07	3	Jaml		H2-Ab1	7.12895e-11	0.520944	1	0.994	9.67613e-07	2	H2-Ab1
Frem2	1.98828e-11	0.294866	0.198	0.028	2.71718e-07	3	Frem2		Mup17	7.20789e-11	0.888982	0.792	0.51	9.78327e-07	2	Mup17
Cpm	2.12775e-11	0.297506	0.198	0.028	2.90778e-07	3	Cpm		Myot	9.16392e-11	0.268486	0.688	0.29	1.24382e-06	2	Myot
Nod2	2.2264e-11	0.262016	0.187	0.024	3.04259e-07	3	Nod2		Crip11	9.4647e-11	0.562057	1	0.959	1.28464e-06	2	Crip1
Cers6	2.315e-11	0.361451	0.385	0.115	3.16368e-07	3	Cers6		Myom2	9.6935e-11	0.416737	0.573	0.207	1.3157e-06	2	Myom2
Acp7	2.3392e-11	0.274376	0.198	0.028	3.19675e-07	3	Acp7		Irgm1	1.47976e-10	0.494522	0.969	0.895	2.00848e-06	2	Irgm1
Ecm11	2.67469e-11	0.661379	0.846	0.574	3.65523e-07	3	Ecm1		Nrap	1.7453e-10	0.410514	0.583	0.217	2.3689e-06	2	Nrap
Lat	2.86469e-11	0.381275	0.253	0.051	3.91489e-07	3	Lat		Marcks	4.28949e-10	0.588887	0.948	0.866	5.82212e-06	2	Marcks
Avpi1	2.87462e-11	0.374848	0.319	0.081	3.92845e-07	3	Avpi1		Ifitm3	4.31183e-10	0.483137	1	0.975	5.85244e-06	2	Ifitm3
Vim	2.96993e-11	0.733874	0.967	0.962	4.05871e-07	3	Vim		Xdh1	4.94344e-10	0.493093	1	0.939	6.70973e-06	2	Xdh
Wdr47	3.33273e-11	0.271322	0.242	0.045	4.55451e-07	3	Wdr47		Pld4	5.06435e-10	0.705027	0.771	0.519	6.87384e-06	2	Pld4
H2-DMa	3.33823e-11	0.826423	0.604	0.303	4.56203e-07	3	H2-DMa		Timp21	5.38003e-10	0.534281	1	0.93	7.30232e-06	2	Timp2
Akap13	3.53726e-11	0.53884	0.626	0.311	4.83402e-07	3	Akap13		Rgl1	5.57064e-10	0.622195	0.833	0.691	7.56103e-06	2	Rgl1
Chmp4c	4.24568e-11	0.377279	0.363	0.104	5.80214e-07	3	Chmp4c		Tmem38a	1.09077e-09	0.372025	0.583	0.226	1.4805e-05	2	Tmem38a
Atp13a2	4.3481e-11	0.51129	0.637	0.322	5.94212e-07	3	Atp13a2		Ccl71	1.16216e-09	0.702498	0.802	0.551	1.5774e-05	2	Ccl7
Garem1	4.46029e-11	0.253817	0.231	0.041	6.09544e-07	3	Garem1		Cmya5	1.16961e-09	0.376984	0.542	0.204	1.58751e-05	2	Cmya5
Mfsd6	4.51982e-11	0.363877	0.374	0.111	6.17679e-07	3	Mfsd6		Fgl21	2.02977e-09	0.605224	0.969	0.879	2.75501e-05	2	Fgl2
Trbc2	4.81951e-11	0.454888	0.352	0.102	6.58634e-07	3	Trbc2		Flnc	2.05976e-09	0.267991	0.615	0.261	2.79572e-05	2	Flnc
Ripk2	4.89812e-11	0.358197	0.396	0.122	6.69377e-07	3	Ripk2		Lyz1	2.10555e-09	0.938631	0.615	0.341	2.85787e-05	2	Lyz1
Foxq1	4.8999e-11	0.27392	0.231	0.041	6.6962e-07	3	Foxq1		Cfb	3.51881e-09	0.616355	0.667	0.385	4.77609e-05	2	Cfb
Rab27a	4.90355e-11	0.389495	0.341	0.094	6.70119e-07	3	Rab27a		Hspb7	3.79515e-09	0.367083	0.604	0.261	5.15115e-05	2	Hspb7
Gpsm2	5.10582e-11	0.288711	0.308	0.075	6.97762e-07	3	Gpsm2		Trdn	5.90351e-09	0.425598	0.5	0.182	8.01283e-05	2	Trdn
Dennd2c	5.11624e-11	0.33813	0.308	0.075	6.99186e-07	3	Dennd2c		Smpx	7.01092e-09	0.554254	0.521	0.22	9.51592e-05	2	Smpx
Fst	5.47276e-11	0.803535	0.659	0.347	7.47908e-07	3	Fst		H2-Aa	7.26714e-09	0.523282	0.979	0.908	9.86369e-05	2	H2-Aa
Tgm1	5.84861e-11	0.492032	0.33	0.092	7.99271e-07	3	Tgm1		Cyba	7.80122e-09	0.585226	0.865	0.682	0.000105886	2	Cyba
Ciita	6.01319e-11	0.526626	0.473	0.179	8.21762e-07	3	Ciita		F13a1	8.85779e-09	0.691145	0.708	0.427	0.000120227	2	F13a1
Jag2	6.03264e-11	0.46753	0.451	0.166	8.2442e-07	3	Jag2		Psap	9.76367e-09	0.496109	1	1	0.000132522	2	Psap
Fut2	6.05942e-11	0.425912	0.275	0.062	8.2808e-07	3	Fut2		Cd209g	9.8703e-09	0.666688	0.542	0.248	0.00013397	2	Cd209g
Arrdc3	6.15459e-11	0.616145	0.648	0.335	8.41087e-07	3	Arrdc3		Clec3b1	1.00361e-08	0.545523	0.99	0.962	0.000136219	2	Clec3b
Zfp36l2	6.52709e-11	0.594041	0.945	0.808	8.91992e-07	3	Zfp36l2		Grn	1.01337e-08	0.574552	0.927	0.812	0.000137545	2	Grn
Dip2b	6.94603e-11	0.449225	0.538	0.23	9.49244e-07	3	Dip2b		Selenop1	1.12914e-08	0.504454	1	0.997	0.000153258	2	Selenop
Pigf	7.24672e-11	0.313119	0.308	0.077	9.90337e-07	3	Pigf		Ms4a8a	2.03882e-08	0.458306	0.385	0.131	0.000276728	2	Ms4a8a
S100a16	7.61842e-11	0.69073	0.835	0.584	1.04113e-06	3	S100a16		Cd209f	2.42707e-08	0.68489	0.573	0.271	0.000329426	2	Cd209f
Coro1a	8.13653e-11	0.725462	0.571	0.262	1.11194e-06	3	Coro1a		Fcgr3	3.49817e-08	0.733187	0.771	0.57	0.000474807	2	Fcgr3
Atpif1	8.86787e-11	0.591233	0.703	0.399	1.21188e-06	3	Atpif1		Trim63	5.15627e-08	0.32813	0.385	0.127	0.00069986	2	Trim63
Acsl5	8.93039e-11	0.623321	0.56	0.256	1.22043e-06	3	Acsl5		Mpeg1	5.45626e-08	0.518012	0.781	0.513	0.000740578	2	Mpeg1
Ifitm6	9.73611e-11	0.27392	0.231	0.043	1.33054e-06	3	Ifitm6		Alpk3	5.56883e-08	0.446624	0.385	0.131	0.000755857	2	Alpk3
Stx11	1.02476e-10	0.341623	0.286	0.068	1.40044e-06	3	Stx11		Mlf1	5.98577e-08	0.347626	0.396	0.134	0.000812448	2	Mlf1
Ptprc	1.0303e-10	0.871884	0.615	0.322	1.40801e-06	3	Ptprc		Cox7a1	6.13157e-08	0.325743	0.458	0.175	0.000832237	2	Cox7a1
Ptpro	1.04207e-10	0.282758	0.275	0.062	1.4241e-06	3	Ptpro		Pi161	7.9695e-08	0.501967	0.792	0.519	0.0010817	2	Pi16
Smoc2	1.04282e-10	0.596463	0.648	0.343	1.42512e-06	3	Smoc2		H2-DMa	8.08798e-08	0.480975	0.948	0.818	0.00109778	2	H2-DMa
Acer3	1.09293e-10	0.358784	0.352	0.102	1.4936e-06	3	Acer3		Tnfaip2	8.72168e-08	0.597896	0.771	0.583	0.00118379	2	Tnfaip2
Wnt7b	1.10639e-10	0.531638	0.505	0.209	1.51199e-06	3	Wnt7b		H2-Eb1	9.05044e-08	0.409619	1	0.984	0.00122842	2	H2-Eb1
Hist1h2bb	1.11563e-10	0.535375	0.407	0.141	1.52462e-06	3	Hist1h2bb		Vim1	9.83877e-08	0.385133	1	1	0.00133542	2	Vim
Tmem63a	1.13531e-10	0.57154	0.659	0.345	1.55152e-06	3	Tmem63a		Rarres2	1.16821e-07	0.484952	0.958	0.898	0.00158561	2	Rarres2
Nectin3	1.19467e-10	0.477775	0.363	0.115	1.63263e-06	3	Nectin3		Cyp2f21	1.32962e-07	0.552224	0.885	0.685	0.00180469	2	Cyp2f2
Vamp8	1.23944e-10	0.553597	0.923	0.761	1.69381e-06	3	Vamp8		Ctsb1	1.34168e-07	0.433634	1	0.997	0.00182106	2	Ctsb
Arf6	1.2968e-10	0.581299	0.89	0.734	1.7722e-06	3	Arf6		Mylk2	1.49043e-07	0.299782	0.448	0.172	0.00202296	2	Mylk2
Ctsk1	1.32652e-10	0.830913	0.758	0.539	1.81283e-06	3	Ctsk		Fcer1g	1.88928e-07	0.572155	0.812	0.666	0.00256432	2	Fcer1g
Map3k1	1.33294e-10	0.55137	0.857	0.618	1.82159e-06	3	Map3k1		Tbxas1	2.33974e-07	0.609704	0.594	0.366	0.00317573	2	Tbxas1
Sh3bgrl2	1.40058e-10	0.386076	0.308	0.081	1.91404e-06	3	Sh3bgrl2		Ly86	2.59599e-07	0.543921	0.656	0.404	0.00352353	2	Ly86
Akr1c18	1.45109e-10	0.569185	0.319	0.089	1.98306e-06	3	Akr1c18		Lgmn	2.71405e-07	0.546229	0.833	0.704	0.00368378	2	Lgmn
9130008F23Rik	1.45569e-10	0.341623	0.286	0.07	1.98934e-06	3	9130008F23Rik		Cd341	3.39711e-07	0.397316	0.969	0.812	0.0046109	2	Cd34
Cldn23	1.57921e-10	0.400115	0.275	0.066	2.15814e-06	3	Cldn23		Naaa	3.46369e-07	0.532485	0.802	0.701	0.00470126	2	Naaa
Rassf7	1.60603e-10	0.490146	0.429	0.158	2.1948e-06	3	Rassf7		Lcp2	3.66912e-07	0.498761	0.604	0.36	0.00498009	2	Lcp2
Tnfrsf11b	1.66614e-10	0.310308	0.242	0.049	2.27694e-06	3	Tnfrsf11b		Fhl3	3.67555e-07	0.316457	0.698	0.433	0.00498883	2	Fhl3
Spint2	1.7837e-10	0.528332	0.901	0.667	2.4376e-06	3	Spint2		Zyx	3.78617e-07	0.536868	0.917	0.879	0.00513897	2	Zyx
Ltb	1.79048e-10	0.465386	0.308	0.081	2.44688e-06	3	Ltb		Apod	3.79724e-07	0.438468	0.979	0.898	0.00515399	2	Apod
Dhcr24	1.80631e-10	1.19558	0.538	0.254	2.4685e-06	3	Dhcr24		Arhgdib	4.1445e-07	0.456031	0.885	0.742	0.00562533	2	Arhgdib
Ttc39b	1.82762e-10	0.637352	0.538	0.237	2.49763e-06	3	Ttc39b		Laptm5	4.22943e-07	0.603911	0.771	0.576	0.00574061	2	Laptm5
Tnfrsf4	1.87926e-10	0.301917	0.286	0.07	2.5682e-06	3	Tnfrsf4		Ctsz1	4.80851e-07	0.46736	0.948	0.806	0.0065266	2	Ctsz
Pard6g	2.00882e-10	0.464939	0.407	0.141	2.74525e-06	3	Pard6g		Fgfr1	5.04741e-07	0.457015	0.948	0.806	0.00685085	2	Fgfr1
H2-DMb2	2.15442e-10	0.485067	0.341	0.102	2.94424e-06	3	H2-DMb2		Serping1	6.72874e-07	0.445747	0.979	0.917	0.00913292	2	Serping1
Sgpl1	2.17789e-10	0.619106	0.736	0.452	2.9763e-06	3	Sgpl1		Cd68	6.89428e-07	0.577914	0.688	0.468	0.00935761	2	Cd68
Dstn	2.30923e-10	0.614852	0.725	0.452	3.15579e-06	3	Dstn		Ldb3	6.89505e-07	0.286334	0.552	0.268	0.00935865	2	Ldb3
Aff3	2.3135e-10	0.417538	0.418	0.145	3.16163e-06	3	Aff3		Serpina3g1	9.39233e-07	0.483925	0.927	0.732	0.0127482	2	Serpina3g
Capg	2.33072e-10	0.594161	0.681	0.388	3.18516e-06	3	Capg		Plxnd1	9.93793e-07	0.506125	0.719	0.522	0.0134888	2	Plxnd1
L1cam	2.33317e-10	0.312113	0.253	0.055	3.18852e-06	3	L1cam		C31	1.07736e-06	0.396944	1	0.936	0.0146229	2	C3
Capn1	2.40132e-10	0.549108	0.791	0.556	3.28164e-06	3	Capn1		Efhd2	1.1665e-06	0.423501	0.938	0.812	0.0158328	2	Efhd2
Sema3f	2.49603e-10	0.437858	0.407	0.141	3.41108e-06	3	Sema3f		Plvap1	1.17823e-06	0.339919	0.833	0.589	0.0159921	2	Plvap
Rhov	2.5269e-10	0.345651	0.297	0.077	3.45325e-06	3	Rhov		Mypn	1.20067e-06	0.300488	0.375	0.14	0.0162967	2	Mypn
Fhdc1	2.59392e-10	0.357421	0.33	0.094	3.54486e-06	3	Fhdc1		Pltp	1.24356e-06	0.490265	0.833	0.707	0.0168789	2	Pltp
Hspa4l	2.69026e-10	0.372493	0.407	0.137	3.67651e-06	3	Hspa4l		Slfn51	1.52026e-06	0.480728	0.823	0.65	0.0206345	2	Slfn5
Slc35e4	2.70655e-10	0.440903	0.429	0.158	3.69877e-06	3	Slc35e4		Maf	1.54081e-06	0.404032	0.875	0.771	0.0209134	2	Maf
Adamts14	2.7922e-10	0.350017	0.341	0.1	3.81582e-06	3	Adamts14		Man1a	1.73566e-06	0.377187	0.927	0.822	0.0235581	2	Man1a
Slc25a48	3.26398e-10	0.307734	0.253	0.056	4.46056e-06	3	Slc25a48		Adssl1	1.8219e-06	0.313431	0.552	0.277	0.0247287	2	Adssl1
Mki67	3.29094e-10	0.327417	0.286	0.072	4.4974e-06	3	Mki67		Gm12185	1.82349e-06	0.362701	0.406	0.169	0.0247502	2	Gm12185
Il18	3.37235e-10	0.342144	0.308	0.083	4.60866e-06	3	Il18		Rnase2a	2.37897e-06	0.34353	0.24	0.07	0.0322897	2	Rnase2a
Agpat5	3.39364e-10	0.388654	0.429	0.153	4.63774e-06	3	Agpat5		Ifi44	2.42879e-06	0.427887	0.615	0.35	0.032966	2	Ifi44
Tap1	3.5596e-10	0.600901	0.593	0.303	4.86455e-06	3	Tap1		Mrgprg	2.5313e-06	0.37659	0.156	0.029	0.0343574	2	Mrgprg
Camta1	3.62748e-10	0.314094	0.319	0.087	4.95732e-06	3	Camta1		Igfbp6	2.81351e-06	0.467053	0.667	0.411	0.0381878	2	Igfbp6
Mcc	3.75718e-10	0.465822	0.516	0.22	5.13457e-06	3	Mcc		Phf11b	3.02307e-06	0.31373	0.271	0.089	0.0410321	2	Phf11b
Rnh1	4.18614e-10	0.547164	0.879	0.661	5.72078e-06	3	Rnh1		Smyd1	3.61443e-06	0.264476	0.354	0.134	0.0490587	2	Smyd1
Kctd1	4.48904e-10	0.296846	0.286	0.072	6.13472e-06	3	Kctd1		Gbp2b	3.754e-06	0.383008	1	0.994	0.050953	2	Gbp2b
Erbb2	4.64392e-10	0.359717	0.429	0.151	6.34638e-06	3	Erbb2		Selenow1	3.84868e-06	0.254557	1	0.994	0.0522381	2	Selenow
Mink1	5.05534e-10	0.596488	0.692	0.411	6.90863e-06	3	Mink1		Ctsc	3.95772e-06	0.413893	0.875	0.723	0.0537182	2	Ctsc
Ly6d	5.22554e-10	0.890189	0.791	0.635	7.14122e-06	3	Ly6d		Plpp3	4.70953e-06	0.353587	1	0.952	0.0639224	2	Plpp3
Ptpn21	5.73359e-10	0.573474	0.451	0.186	7.83552e-06	3	Ptpn21		C6	4.73938e-06	0.382902	0.5	0.277	0.0643277	2	C6
Sult2b1	6.04016e-10	0.27484	0.176	0.026	8.25448e-06	3	Sult2b1		Htra3	4.755e-06	0.393962	0.938	0.841	0.0645396	2	Htra3
Ndfip2	6.34049e-10	0.5144	0.648	0.345	8.66491e-06	3	Ndfip2		Wfdc17	4.8976e-06	0.498807	0.677	0.471	0.0664752	2	Wfdc17
Homer2	6.38234e-10	0.368551	0.297	0.081	8.7221e-06	3	Homer2		Ptpn18	5.09306e-06	0.434293	0.698	0.503	0.0691282	2	Ptpn18
Xcl1	6.46884e-10	0.339954	0.165	0.023	8.84032e-06	3	Xcl1		Ccl24	5.70055e-06	0.493824	0.5	0.268	0.0773736	2	Ccl24
Ptms1	6.75484e-10	0.457875	1	0.996	9.23117e-06	3	Ptms		Ccdc801	6.15265e-06	0.490705	0.792	0.643	0.0835099	2	Ccdc80
Gdpd3	7.26432e-10	0.352822	0.352	0.109	9.92742e-06	3	Gdpd3		Fcgrt1	7.16655e-06	0.392762	0.969	0.831	0.0972716	2	Fcgrt
Traf1	7.31065e-10	0.613883	0.319	0.096	9.99073e-06	3	Traf1		Lmcd1	7.69074e-06	0.362008	0.521	0.28	0.104386	2	Lmcd1
Lat2	7.36867e-10	0.25121	0.22	0.043	1.007e-05	3	Lat2		Slfn1	7.94132e-06	0.418523	0.406	0.194	0.107788	2	Slfn1
Sppl3	7.53272e-10	0.516204	0.582	0.288	1.02942e-05	3	Sppl3		Sdc3	9.05271e-06	0.581754	0.75	0.615	0.122872	2	Sdc3
Cebpb	7.7166e-10	0.608698	0.879	0.776	1.05455e-05	3	Cebpb		Ckmt2	9.75419e-06	0.273559	0.354	0.137	0.132394	2	Ckmt2
Blnk	7.98416e-10	0.328163	0.308	0.085	1.09111e-05	3	Blnk		Ccr5	1.00767e-05	0.516229	0.604	0.401	0.136771	2	Ccr5
Unc13d	8.11455e-10	0.25613	0.22	0.043	1.10893e-05	3	Unc13d		Gbp41	1.05345e-05	0.348126	1	0.962	0.142984	2	Gbp4
Ier3	8.28558e-10	0.561746	0.505	0.22	1.13231e-05	3	Ier3		Pcolce	1.05867e-05	0.38773	0.844	0.675	0.143694	2	Pcolce
Dusp22	9.01782e-10	0.438174	0.56	0.266	1.23238e-05	3	Dusp22		Lrrn4cl	1.14648e-05	0.31373	0.281	0.105	0.155612	2	Lrrn4cl
Exph5	9.2239e-10	0.266528	0.209	0.04	1.26054e-05	3	Exph5		Fn1	1.21414e-05	0.510677	0.958	0.869	0.164796	2	Fn1
Ccl81	9.44553e-10	1.00853	0.802	0.559	1.29083e-05	3	Ccl8		Aif1	1.23748e-05	0.402549	0.74	0.554	0.167963	2	Aif1
Tapbp	9.98191e-10	0.673711	0.923	0.806	1.36413e-05	3	Tapbp		Pirb	1.33005e-05	0.469607	0.75	0.589	0.180527	2	Pirb
Lce1f	1.01764e-09	0.386626	0.187	0.032	1.39071e-05	3	Lce1f		Lamp1	1.42241e-05	0.351348	0.979	0.981	0.193064	2	Lamp1
Cadm31	1.02203e-09	0.509584	0.473	0.196	1.39671e-05	3	Cadm3		Jph1	1.57509e-05	0.282958	0.406	0.182	0.213787	2	Jph1
Csrnp2	1.09262e-09	0.266142	0.231	0.049	1.49318e-05	3	Csrnp2		Dok2	1.60943e-05	0.395148	0.562	0.325	0.218449	2	Dok2
Pcdh7	1.13885e-09	0.544773	0.604	0.324	1.55635e-05	3	Pcdh7		Ndrg2	1.68103e-05	0.312066	0.802	0.605	0.228167	2	Ndrg2
Aff1	1.28322e-09	0.425114	0.56	0.26	1.75365e-05	3	Aff1		C4b1	1.69338e-05	0.460624	1	0.879	0.229842	2	C4b
Lmbr1l	1.37162e-09	0.433833	0.451	0.183	1.87446e-05	3	Lmbr1l		Gbp51	1.77911e-05	0.492898	0.792	0.627	0.241479	2	Gbp5
Ache	1.4821e-09	0.27392	0.22	0.045	2.02544e-05	3	Ache		Ms4a6c	1.79547e-05	0.520956	0.604	0.42	0.243699	2	Ms4a6c
Rab11fip4	1.55065e-09	0.406791	0.374	0.132	2.11912e-05	3	Rab11fip4		2001-03-01	1.81383e-05	0.454197	0.531	0.331	0.246191	2	2001-03-01
Cd52	1.59679e-09	0.959811	0.495	0.23	2.18217e-05	3	Cd52		Pdk4	1.88152e-05	0.250848	0.604	0.35	0.255379	2	Pdk4
Cdc42bpg	1.78998e-09	0.510932	0.451	0.192	2.44618e-05	3	Cdc42bpg		Atp6v0c	2.09776e-05	0.430632	0.823	0.723	0.284729	2	Atp6v0c
Axin2	1.79007e-09	0.488805	0.484	0.218	2.44631e-05	3	Axin2		Npr31	2.15464e-05	0.580226	0.625	0.436	0.29245	2	Npr3
Ecm2	1.8074e-09	0.400502	0.462	0.186	2.47e-05	3	Ecm2		Ninj1	2.43783e-05	0.418808	0.698	0.503	0.330887	2	Ninj1
Unc45a	1.90407e-09	0.486514	0.626	0.339	2.6021e-05	3	Unc45a		Ccr2	2.65119e-05	0.461448	0.688	0.5	0.359845	2	Ccr2
Rgs12	1.91121e-09	0.427122	0.505	0.22	2.61187e-05	3	Rgs12		Fth11	2.70676e-05	0.283823	1	1	0.367388	2	Fth1
Heca	1.98786e-09	0.483198	0.582	0.286	2.7166e-05	3	Heca		Cxcl10	2.73312e-05	0.821769	0.604	0.411	0.370966	2	Cxcl10
Fxyd5	2.01443e-09	0.530336	0.549	0.277	2.75291e-05	3	Fxyd5		Bst21	2.93364e-05	0.362071	0.99	0.898	0.398183	2	Bst2
Gas71	2.21884e-09	0.453423	0.758	0.458	3.03226e-05	3	Gas7		Mrc1	2.93822e-05	0.454844	0.833	0.685	0.398805	2	Mrc1
Cyp51	2.30085e-09	0.426986	0.407	0.149	3.14435e-05	3	Cyp51		Gas7	3.03278e-05	0.466101	0.812	0.669	0.411639	2	Gas7
Abr	2.38899e-09	0.399208	0.473	0.192	3.2648e-05	3	Abr		Gbp71	3.12342e-05	0.315001	1	0.952	0.423941	2	Gbp7
Bmp2k	2.41694e-09	0.331127	0.374	0.126	3.30299e-05	3	Bmp2k		H2-T24	3.36213e-05	0.361339	0.74	0.541	0.456342	2	H2-T24
Urah	2.7796e-09	0.529177	0.582	0.298	3.7986e-05	3	Urah		Trim30a	3.62842e-05	0.407298	0.542	0.331	0.492485	2	Trim30a
Mta2	2.78326e-09	0.451262	0.824	0.527	3.8036e-05	3	Mta2		Cybb	3.77068e-05	0.425761	0.667	0.449	0.511795	2	Cybb
Fzd2	2.80266e-09	0.546872	0.516	0.254	3.83011e-05	3	Fzd2		Mucl1	3.88998e-05	0.465909	0.396	0.194	0.527987	2	Mucl1
Tmem65	2.94509e-09	0.432881	0.681	0.365	4.02476e-05	3	Tmem65		Gatm	4.13428e-05	0.484952	0.698	0.471	0.561146	2	Gatm
Flrt2	2.95553e-09	0.354802	0.396	0.143	4.03903e-05	3	Flrt2		Irf5	4.16932e-05	0.492587	0.49	0.299	0.565902	2	Irf5
Trbc1	2.97444e-09	0.391094	0.275	0.075	4.06486e-05	3	Trbc1		Zcchc24	4.21739e-05	0.403692	0.792	0.669	0.572427	2	Zcchc24
Klf6	3.05591e-09	0.509751	0.78	0.505	4.17621e-05	3	Klf6		Fcgr2b	4.28176e-05	0.432008	0.771	0.615	0.581163	2	Fcgr2b
Mycbp2	3.13356e-09	0.548757	0.824	0.603	4.28233e-05	3	Mycbp2		Nrros	4.35335e-05	0.433865	0.562	0.35	0.590881	2	Nrros
Zfp282	3.20687e-09	0.463346	0.473	0.203	4.38251e-05	3	Zfp282		Cd163	4.46442e-05	0.545712	0.781	0.662	0.605956	2	Cd163
Dhcr7	3.30473e-09	0.418457	0.505	0.224	4.51624e-05	3	Dhcr7		Slc28a2	4.49583e-05	0.265208	0.552	0.309	0.610219	2	Slc28a2
Zfp266	3.42383e-09	0.51999	0.692	0.407	4.679e-05	3	Zfp266		Cd52	4.71314e-05	0.46	0.76	0.615	0.639715	2	Cd52
Pak6	3.42697e-09	0.280212	0.264	0.068	4.6833e-05	3	Pak6		Ly6e1	5.04191e-05	0.297918	1	0.949	0.684338	2	Ly6e
Mbd2	3.5618e-09	0.528932	0.857	0.731	4.86756e-05	3	Mbd2		Gbp31	5.16506e-05	0.340819	0.958	0.822	0.701053	2	Gbp3
Limd1	3.64163e-09	0.464709	0.659	0.356	4.97665e-05	3	Limd1		Ednrb1	5.28235e-05	0.326011	0.396	0.191	0.716973	2	Ednrb
Prrg4	3.72494e-09	0.329045	0.286	0.079	5.0905e-05	3	Prrg4		Mef2c	6.02292e-05	0.270916	0.458	0.236	0.81749	2	Mef2c
Tpd52	3.83718e-09	0.427033	0.44	0.179	5.24389e-05	3	Tpd52		Tmem1401	6.20099e-05	0.341391	0.896	0.723	0.841661	2	Tmem140
Arhgef5	3.91113e-09	0.44255	0.385	0.141	5.34495e-05	3	Arhgef5		C3ar1	6.78386e-05	0.422901	0.51	0.325	0.920773	2	C3ar1
Yod1	3.98587e-09	0.401815	0.451	0.185	5.44709e-05	3	Yod1		Tmod4	6.99864e-05	0.271737	0.51	0.287	0.949926	2	Tmod4
Vipr1	4.11582e-09	0.273471	0.231	0.053	5.62468e-05	3	Vipr1		Pmp22	7.57419e-05	0.37951	0.812	0.65	1	2	Pmp22
Il22ra1	4.29876e-09	0.261665	0.187	0.034	5.87469e-05	3	Il22ra1		Hcls1	7.64046e-05	0.366625	0.583	0.379	1	2	Hcls1
Gem	4.40166e-09	0.317596	0.374	0.128	6.01531e-05	3	Gem		Tubb6	7.92302e-05	0.43926	0.604	0.427	1	2	Tubb6
Efna4	4.43492e-09	0.306677	0.308	0.09	6.06077e-05	3	Efna4		Pf4	8.43529e-05	0.435483	0.667	0.494	1	2	Pf4
Serpina3g	4.53405e-09	0.452176	0.231	0.055	6.19624e-05	3	Serpina3g		Unc93b1	9.09977e-05	0.461731	0.75	0.65	1	2	Unc93b1
Il13ra1	4.70328e-09	0.462911	0.549	0.267	6.42751e-05	3	Il13ra1		Igfbp5	9.40063e-05	0.286363	0.99	0.971	1	2	Igfbp5
Selplg	4.88593e-09	0.410024	0.407	0.156	6.67711e-05	3	Selplg		Sncg1	9.62576e-05	0.283773	0.917	0.688	1	2	Sncg
Plxnb1	4.97809e-09	0.419646	0.451	0.183	6.80305e-05	3	Plxnb1		Sirpa	0.000106914	0.481798	0.76	0.669	1	2	Sirpa
Ano8	5.00645e-09	0.589797	0.527	0.258	6.84181e-05	3	Ano8		Tmem173	0.000124548	0.410814	0.542	0.347	1	2	Tmem173
Akna	5.26463e-09	0.409533	0.44	0.179	7.19464e-05	3	Akna		Irgm2	0.00012751	0.26497	1	0.952	1	2	Irgm2
Flt3l	5.33125e-09	0.26927	0.308	0.09	7.28568e-05	3	Flt3l		Abcc9	0.000136711	0.361136	0.458	0.277	1	2	Abcc9
Gnai3	5.43794e-09	0.557264	0.648	0.371	7.4315e-05	3	Gnai3		Ifit3	0.000144778	0.346188	0.479	0.277	1	2	Ifit3
Fzd10	5.66912e-09	0.354635	0.286	0.083	7.74742e-05	3	Fzd10		Oasl2	0.000146879	0.351611	0.865	0.745	1	2	Oasl2
Plekha5	5.80555e-09	0.427935	0.56	0.284	7.93387e-05	3	Plekha5		Npc21	0.000147893	0.295395	1	0.994	1	2	Npc2
Zdhhc9	6.11049e-09	0.37021	0.396	0.145	8.3506e-05	3	Zdhhc9		Alox5ap	0.000161239	0.319343	0.635	0.427	1	2	Alox5ap
Ndel1	6.19404e-09	0.650962	0.692	0.446	8.46477e-05	3	Ndel1		Msn	0.000164458	0.33912	0.875	0.742	1	2	Msn
Hs3st3b1	6.23192e-09	0.256428	0.198	0.04	8.51655e-05	3	Hs3st3b1		Epsti1	0.000166745	0.252185	0.312	0.143	1	2	Epsti1
Hmga1b	6.49037e-09	0.301245	0.275	0.075	8.86974e-05	3	Hmga1b		Pnp	0.000166972	0.416489	0.781	0.713	1	2	Pnp
Kazn	6.87918e-09	0.416669	0.374	0.137	9.40108e-05	3	Kazn		Serpinb6a	0.000169821	0.325851	0.729	0.541	1	2	Serpinb6a
Cd3g	6.89968e-09	0.305165	0.22	0.049	9.4291e-05	3	Cd3g		Slfn2	0.000170268	0.418856	0.677	0.541	1	2	Slfn2
Fam110a	6.91504e-09	0.40493	0.407	0.158	9.45009e-05	3	Fam110a		Ccl5	0.000171986	0.430414	0.635	0.484	1	2	Ccl5
Tmem164	6.92551e-09	0.601855	0.484	0.224	9.4644e-05	3	Tmem164		Cotl1	0.000173034	0.351156	0.76	0.624	1	2	Cotl1
Epn3	7.32481e-09	0.388084	0.462	0.19	0.000100101	3	Epn3		Irf1	0.000173488	0.365704	0.958	0.914	1	2	Irf1
Nfkb2	7.50781e-09	0.281262	0.352	0.117	0.000102602	3	Nfkb2		Rap1b	0.000177478	0.279771	1	0.968	1	2	Rap1b
Sh3bp2	7.55378e-09	0.326968	0.418	0.156	0.00010323	3	Sh3bp2		Pfn11	0.000197865	0.28139	0.969	0.936	1	2	Pfn1
Cish	7.79004e-09	0.364201	0.374	0.136	0.000106459	3	Cish		Ifi44l	0.000264457	0.443998	0.448	0.274	1	2	Ifi44l
Sh3yl1	7.98435e-09	0.282244	0.264	0.07	0.000109114	3	Sh3yl1		Fxyd11	0.000282573	0.29615	0.865	0.713	1	2	Fxyd1
Itpkb	8.31544e-09	0.523609	0.692	0.418	0.000113639	3	Itpkb		Cfl2	0.000286495	0.301254	0.833	0.748	1	2	Cfl2
Gmip	8.47093e-09	0.330929	0.396	0.145	0.000115764	3	Gmip		Cxcl121	0.000301032	0.336526	0.771	0.669	1	2	Cxcl12
Cxcl10	8.80851e-09	0.518684	0.198	0.041	0.000120377	3	Cxcl10		Lgals3bp1	0.000323437	0.338273	0.729	0.615	1	2	Lgals3bp
B2m	9.46953e-09	0.420523	1	0.998	0.000129411	3	B2m		Tgfbr2	0.000327576	0.376235	0.792	0.707	1	2	Tgfbr2
Psmb9	9.55586e-09	0.613486	0.659	0.405	0.00013059	3	Psmb9		Nid11	0.00036494	0.343479	0.688	0.541	1	2	Nid1
Mcub	1.0067e-08	0.258407	0.231	0.055	0.000137575	3	Mcub		Capza2	0.000366295	0.307383	0.958	0.924	1	2	Capza2
Ctsh	1.01051e-08	0.43472	0.725	0.431	0.000138096	3	Ctsh		Stat11	0.000371426	0.258997	0.958	0.876	1	2	Stat1
Nupr1	1.13265e-08	0.931938	0.857	0.669	0.000154788	3	Nupr1		Celf21	0.000371762	0.356219	0.781	0.707	1	2	Celf2
Il6ra	1.1949e-08	0.378263	0.418	0.168	0.000163295	3	Il6ra		Ifi207	0.000391357	0.361735	0.667	0.513	1	2	Ifi207
Ezr	1.2021e-08	0.49497	0.78	0.476	0.00016428	3	Ezr		Samhd1	0.00042333	0.277782	0.948	0.939	1	2	Samhd1
Myo18a	1.23974e-08	0.542953	0.648	0.367	0.000169423	3	Myo18a		Mgl21	0.000460803	0.374372	0.802	0.691	1	2	Mgl2
Lemd2	1.28845e-08	0.499131	0.703	0.448	0.000176079	3	Lemd2		Fgd2	0.000469739	0.299108	0.448	0.271	1	2	Fgd2
Slc2a1	1.31203e-08	0.561075	0.538	0.267	0.000179303	3	Slc2a1		Myo1f	0.000478138	0.371208	0.552	0.363	1	2	Myo1f
Klf3	1.34245e-08	0.525614	0.604	0.328	0.000183459	3	Klf3		Wars1	0.000478296	0.317971	0.76	0.678	1	2	Wars
Btg1	1.36508e-08	0.518301	0.868	0.618	0.000186551	3	Btg1		Apobec1	0.00047907	0.369992	0.552	0.36	1	2	Apobec1
Slc7a6	1.4167e-08	0.262853	0.253	0.066	0.000193607	3	Slc7a6		BC005537	0.00048598	0.340741	0.948	0.917	1	2	BC005537
Spns2	1.42973e-08	0.593939	0.582	0.324	0.000195387	3	Spns2		Oasl1	0.000536917	0.257962	0.323	0.162	1	2	Oasl1
Kdm3b	1.44072e-08	0.385575	0.505	0.234	0.000196889	3	Kdm3b		Dock2	0.000555144	0.308905	0.604	0.446	1	2	Dock2
Rhbdl3	1.48587e-08	0.296239	0.33	0.107	0.000203059	3	Rhbdl3		Ifi211	0.00057061	0.285632	0.552	0.35	1	2	Ifi211
Gzmc	1.5589e-08	0.664237	0.198	0.043	0.00021304	3	Gzmc		Parp14	0.000579102	0.323689	0.75	0.637	1	2	Parp14
Jund	1.61408e-08	0.434737	0.989	0.891	0.00022058	3	Jund		Adamts5	0.000599795	0.301811	0.521	0.338	1	2	Adamts5
Cers4	1.62647e-08	1.04678	0.484	0.241	0.000222274	3	Cers4		Tns21	0.000602096	0.38773	0.729	0.615	1	2	Tns2
Tbx1	1.68975e-08	0.417661	0.286	0.087	0.000230921	3	Tbx1		Spp1	0.000645241	0.417477	0.25	0.111	1	2	Spp1
Syne2	1.70816e-08	0.373728	0.451	0.19	0.000233437	3	Syne2		Cd47	0.000648243	0.267802	0.969	0.949	1	2	Cd47
Pfkp	1.72549e-08	0.513509	0.626	0.375	0.000235805	3	Pfkp		Tifa	0.000678581	0.288925	0.438	0.274	1	2	Tifa
Litaf	1.73237e-08	0.476504	0.791	0.514	0.000236746	3	Litaf		Sh3pxd2b	0.000692919	0.309795	0.708	0.551	1	2	Sh3pxd2b
Fam241b	1.76898e-08	0.263203	0.242	0.062	0.000241749	3	Fam241b		Synm	0.000706012	0.266905	0.458	0.277	1	2	Synm
Hist1h3b	1.82601e-08	0.356328	0.286	0.085	0.000249542	3	Hist1h3b		Ssbp4	0.000726682	0.38773	0.562	0.449	1	2	Ssbp4
Nuak1	1.82872e-08	0.263286	0.33	0.105	0.000249913	3	Nuak1		Tmem106a	0.000731271	0.357815	0.583	0.455	1	2	Tmem106a
Dnase2a	1.86445e-08	0.388269	0.44	0.185	0.000254796	3	Dnase2a		Ogn	0.000745235	0.418702	0.583	0.427	1	2	Ogn
Stk17b	1.94402e-08	0.373696	0.396	0.153	0.00026567	3	Stk17b		Cadm31	0.000766263	0.33216	0.615	0.449	1	2	Cadm3
Irf8	1.99126e-08	0.686792	0.44	0.192	0.000272125	3	Irf8		Lpgat11	0.000781106	0.334447	0.771	0.688	1	2	Lpgat1
Mif	2.01509e-08	0.512005	0.615	0.363	0.000275382	3	Mif		Nnat1	0.000792627	0.527355	0.469	0.315	1	2	Nnat
Col23a1	2.12831e-08	0.33178	0.22	0.053	0.000290855	3	Col23a1		Bin1	0.000808824	0.310326	0.656	0.506	1	2	Bin1
Map3k9	2.23298e-08	0.285855	0.22	0.053	0.00030516	3	Map3k9		Il2rg	0.000838844	0.294621	0.469	0.29	1	2	Il2rg
Myo1e	2.39871e-08	0.406852	0.538	0.266	0.000327807	3	Myo1e		Pip4k2a	0.000839408	0.356642	0.562	0.42	1	2	Pip4k2a
Tbrg1	2.40552e-08	0.515429	0.714	0.45	0.000328739	3	Tbrg1		Fcgr4	0.000921481	0.32633	0.5	0.331	1	2	Fcgr4
Cd209c	2.44563e-08	0.842771	0.495	0.254	0.000334219	3	Cd209c		Cd2741	0.00095909	0.269925	0.896	0.748	1	2	Cd274
Socs1	2.72295e-08	0.360127	0.308	0.1	0.000372118	3	Socs1		Irf8	0.000966623	0.316744	0.625	0.468	1	2	Irf8
Micu1	2.7868e-08	0.627967	0.703	0.458	0.000380844	3	Micu1		Olfm1	0.000985629	0.287926	0.646	0.484	1	2	Olfm1
Tubb4b	2.82982e-08	0.507299	0.626	0.365	0.000386723	3	Tubb4b		Anxa31	0.000992414	0.552512	0.604	0.449	1	2	Anxa3
Plk3	2.89543e-08	0.387409	0.418	0.173	0.000395689	3	Plk3		Itgb7	0.00105124	0.272415	0.281	0.143	1	2	Itgb7
Thsd1	2.92495e-08	0.452981	0.286	0.09	0.000399724	3	Thsd1		Rnf213	0.00106101	0.375019	0.771	0.752	1	2	Rnf213
Cck	2.96337e-08	0.504131	0.253	0.072	0.000404974	3	Cck		Lyn	0.00119084	0.372882	0.656	0.51	1	2	Lyn
Gk5	2.98351e-08	0.369848	0.275	0.083	0.000407727	3	Gk5		Psmb10	0.00122825	0.258279	0.865	0.803	1	2	Psmb10
Naga	3.0015e-08	0.544773	0.692	0.42	0.000410185	3	Naga		Antxr2	0.00126811	0.325467	0.562	0.401	1	2	Antxr2
Hoxb6	3.13774e-08	0.370071	0.352	0.128	0.000428803	3	Hoxb6		Shisa5	0.00128533	0.367739	0.604	0.49	1	2	Shisa5
Vat1	3.16371e-08	0.547616	0.769	0.556	0.000432352	3	Vat1		Plekho1	0.00141781	0.332184	0.594	0.49	1	2	Plekho1
Actr3	3.194e-08	0.481933	0.736	0.478	0.000436492	3	Actr3		Lsp11	0.00142977	0.356495	0.656	0.551	1	2	Lsp1
Abi1	3.216e-08	0.470178	0.703	0.478	0.000439499	3	Abi1		Ap2a2	0.00148728	0.375056	0.719	0.618	1	2	Ap2a2
Kifc3	3.34228e-08	0.500919	0.473	0.224	0.000456756	3	Kifc3		Ppp1r18	0.00158701	0.283566	0.583	0.417	1	2	Ppp1r18
Acad9	3.40597e-08	0.327073	0.374	0.141	0.00046546	3	Acad9		Ackr3	0.00172056	0.346675	0.542	0.385	1	2	Ackr3
Llgl2	3.43265e-08	0.27048	0.242	0.064	0.000469107	3	Llgl2		Gimap8	0.00188185	0.255346	0.417	0.255	1	2	Gimap8
Slc16a13	3.44421e-08	0.350395	0.33	0.113	0.000470686	3	Slc16a13		Themis2	0.00200182	0.279308	0.417	0.277	1	2	Themis2
Aif1l	3.69253e-08	0.409186	0.341	0.124	0.000504621	3	Aif1l		Emp31	0.00203625	0.361735	0.635	0.535	1	2	Emp3
Fgl21	3.74861e-08	0.662974	0.604	0.363	0.000512285	3	Fgl2		Rnase6	0.00204846	0.257531	0.344	0.194	1	2	Rnase6
Cd37	3.98678e-08	0.416343	0.396	0.16	0.000544833	3	Cd37		Lbp	0.00205699	0.315544	0.51	0.363	1	2	Lbp
Sema3a	4.01355e-08	0.307357	0.165	0.03	0.000548492	3	Sema3a		Klf2	0.00208433	0.30143	0.74	0.631	1	2	Klf2
Arntl	4.13833e-08	0.28996	0.418	0.166	0.000565544	3	Arntl		Rasa4	0.00218598	0.306143	0.625	0.455	1	2	Rasa4
Tnfaip8	4.15729e-08	0.472867	0.604	0.341	0.000568135	3	Tnfaip8		Plekho2	0.00225621	0.270587	0.719	0.605	1	2	Plekho2
[truncated: 3,920 more rows]
