# Supplementary material for: γδ T cells control murine skin inflammation and subcutaneous adipose wasting during chronic Trypanosoma brucei infection
Source: Nat Commun. 2023 Aug 29;14:5279. doi: 10.1038/s41467-023-40962-y (PMC10465518; doi:10.1038/s41467-023-40962-y)
Supplement: Supplementary file 8 — Source Data [file 41467_2023_40962_MOESM8_ESM.xlsx]

## Sheet: Figure 2C
	Source data for data presented in figure 2C
		IPA1		IPA2
	Replicate	Naïve	Infected	Naïve	Infected
	Mouse 1	4.87	6.05	2.69	4.14
	Mouse 2	3.27	5.91	1.27	3.47
	Average	4.07	5.98	1.98	3.805

## Sheet: Figure 4C
	Source data for data presented in figure 4C
		% CD27- gdTCR+ cells		% CD27+ gdTCR+ cells
	Replicate	Naïve	Infected	Naïve	Infected
	Mouse 1	89.4	100	10.6	0
	Mouse 2	75.7	100	21.6	0
	Mouse 3	90.3	97.8	7.69	2.17
	Mouse 4	90.8	100	2.22	0
	Mouse 5		100		0

## Sheet: Figure 5C
	Source data for data presented in figure 5C
		Bodyweight over the course of infection
	Days post-infection	FVB Naïve (n = 3 mice)			FVB Infected (n = 3 mice)			Vg4/6 -/- Naïve (n = 3 mice)			Vg4/6 -/- Infected (n = 3 mice)
	0	100	100	100	100	100	100	100	100	100	100	100	100
	3	102.281	99.5575	100.81	100	96.8627	99.5475	103.971	103.814	103.113	102.041	105.405	106.826
	5	103.802	101.327	102.024	101.961	96.0784	100.452	103.61	102.966	106.615	102.041	101.351	105.802
	7	102.281	99.115	100.405	103.431	94.5098	100.452	106.498	102.966	105.447	105.714	100	104.778
	10	102.662	100	102.429	103.922	96.4706	101.81	105.776	105.085	105.058	107.755	100.676	103.413
	12	101.141	100.885	99.1903	105.882	98.8235	106.335	103.971	102.542	108.171	104.898	104.392	104.096
	14	99.6198	101.77	99.1903	107.843	99.2157	104.072	103.249	102.966	106.615	105.714	105.405	104.778
	17	100	104.867	100.405	112.255	102.353	107.24	108.664	105.085	108.171	115.102	102.365	107.167
	19	100	105.31	101.619	111.275	101.569	108.597	108.303	104.661	109.728	116.327	103.716	105.461
	21	103.422	105.752	104.453	109.804	103.529	111.312	110.469	104.237	110.117	113.469	104.054	105.119
	24	103.422	109.292	106.073	114.216	103.529	108.145	104.332	105.085	106.615	115.51	104.054	107.167

## Sheet: Figure 5D
	Source data for data presented in figure 5D
		iWAT mass/gr bodyweight
	Replicate	FVB/N Naive	FVB/N Infected	Vg4/6 -/- Naive	Vg4/6 -/-Infected
	Mouse 1	0.00648309	0.00370558	0.00506367	0.00340424
	Mouse 2	0.0111879	0.00327045	0.0042879	0.00312792
	Mouse 3	0.00634885	0.00444937	0.00388102	0.00466051

## Sheet: Figure 5F
	Source data for data presented in figure 5F
	Adipocyte area (mm2) ((n = measurements from 3 mice)
	FVB Naive	FVB Infected	Vg4/6 Naive	Vg4/g6 Infected
	2594.36	2337.64	915.88	1362.05
	5018.62	374.21	2593.76	1290.21
	441.96	3274.31	715.14	314.5
	3869.8	365.44	1335.02	867.83
	1710.31	939.55	567.14	1870.81
	3997.98	705.41	650.99	345.74
	2566.01	521.49	6647.96	396.31
	6309.43	742.53	2491.53	514.4
	2261	341.89	503.71	481.01
	1460.44	764.4	580.36	1462.48
	1621.78	2534.78	1635.47	828.19
	3239.47	1032.17	1039.86	595.13
	5489.05	1012.35	387.54	372.29
	3766.97	3397.8	2485.64	330.12
	572.07	3647.79	2322.74	573.99
	4792.29	1345.23	499.87	663.37
	5581.07	1291.65	3688.28	539.39
	6662.38	366.16	7063.01	356.07
	6291.29	4871.58	1001.42	1584.9
	4793.49	2615.5	796.71	316.43
	1672.83	2837.39	4663.39	613.87
	4932.12	2778.4	629.49	447.25
	438.36	4563.68	355.95	1418.63
	1048.87	1537.68	3514.57	1635.83
	1118.18	2983.35	318.83	1266.19
	378.17	612.43	1027.73	367.72
	390.19	1231.83	2510.75	738.93
	436.8	1215.01	527.14	1666.34
	5049.61	428.99	2713.29	1022.08
	6028.32	2393.5	1583.33	455.06
	1171.16	4978.37	1047.31	464.67
	3004.37	3075.01	512.12	795.15
	2417.41	5285.91	1058.96	1476.78
	715.14	1292.98	4302.15	520.29
	1557.63	321.35	462.99	2563.49
	1895.68	2626.56	488.45	692.68
	1732.3	691.6	454.82	909.88
	1918.74	1620.69	354.99	1829.48
	6934.35	2212.34	482.09	7033.22
	2088.85	4367.14	2474.59	363.88
	5064.27	2192.52	3027.8	2572.74
	5129.86	4103.09	2714.13	1807.74
	1095.6	4533.52	1740.35	963.82
	5074.48	2510.03	396.67	865.43
	1947.33	1930.51	785.9	3618.96
	1016.91	3329.93	5267.41	454.22
	5109.2	812.09	1187.5	3147.69
	2005	4289.06	2120.44	684.03
	775.09	1129.12	799.6	1058.36
	904.35	1611.08	1539.85	2573.46
	4781.24	3213.88	1758.13	444.61
	1357.25	3018.91	2058.81	439.8
	933.54	3538.11	728.96	3110.81
	4038.94	3707.5	3172.31	4832.17
	1666.1	2120.2	2623.43	1205.88
	1853.75	979.07	1120.59	782.42
	2462.22	452.06	1319.28	532.78
	7128.13	3200.42	822.42	614.23
	1924.87	520.17	2627.04	1135.96
	1269.91	839.48	1418.51	857.14
	574.83	3884.09	3124.14	5099.95
	770.04	336.61	1356.65	1791.76
	2072.87	693.16	692.44	2551.83
	3879.65	2017.01	325.56	878.76
	4334.59	1327.21	1636.43	555.25
	3109.25	5397.75	1213.45	1002.74
	3152.13	2141.95	677.18	2944.42
	4321.85	3054.71	1682.2	394.87
	1957.06	1342.71	721.15	2109.03
	344.9	1528.91	1524.47	780.49
	1799.45	1597.99	1292.86	1913.7
	1088.27	3268.42	2945.87	773.53
	1210.21	6153.38	1241.2	1138.01
	3405.13	4134.57	765	1569.28
	2246.82	2490.69	357.63	670.57
	4642.6	1559.91	353.55	5201.58
	2273.61	1297.66	353.67	1935.32
	1721	4065.37	363.16	411.21
	2560.36	1383.68	4083.03	1352.32
	4319.21	1549.46	4580.14	1600.51
	1502.73	1128.76	360.76	330.48
	644.27	956.37	443.29	532.42
	1703.83	4010.11	2180.03	1251.89
	2415	2920.4	2854.57	649.19
	6488.55	2674.13	529.18	523.17
	785.3	2014.13	2513.75	580.72
	4451.84	712.98	2672.57	1389.32
	380.34	453.02	814.37	814.37
	2450.68	4184.9	907.71	350.78
	4151.39	4755.05	1701.54	344.3
	639.7	1070.37	1063.4	2598.81
	5152.08	484.13	1531.8	429.35
	1091.4	520.29	2336.32	484.97
	2252.47	2057.73	1618.53	1166.6
	699.29	5612.67	1111.58	775.57
	839.12	1104.01	491.1	2221.47
	2700.92	2366.59	748.18	380.22
	971.62	2698.27	2918.36	395.47
	2389.66	2242.86	2800.03	391.51
	1752.72	443.89	1442.78	607.87
	971.26	1324.21	793.59	1565.55
	4287.26	3456.18	386.22	339.01
	1256.22	2463.06	581.32	588.52
	3571.75	1234.83	1107.37	590.69
	498.55	3420.75	333.12	479.08
	6544.77	1020.4	2316.62	521.25
	489.06	1620.69	2451.28	3035.84
	1904.09	338.89	2565.29	549.36
	1379.47	1868.05	1495.4	721.03
	819.54	505.15	1514.98	1744.07
	4760.57	1831.05	2362.75	1832.01
	5966.21	327.84	3308.66	1449.51
	4263.95	2656.83	505.39	437.28
	381.66	503.71	864.71	346.34
	507.68	1743.83	474.76	1320.37
	1210.21	2321.9	446.65	411.57
	5124.93	1998.75	691.24	603.9
	574.23	1607	1561.83	1155.67
	3673.74	1221.98	900.03	2382.33
	1173.69	1035.41	1101.85	1701.18
	3242.47	4272.96	1403.62	336.37
	1282.64	2462.22	3235.98	1834.89
	1678.72	1212.49	2645.54	356.91
	2760.26	1843.9	713.82	359.43
	4515.38	2171.14	2967.73	1808.58
	717.91	3636.14	1003.94	873.6
	5233.41	3085.46	2510.75	386.34
	1546.93	1861.68	1700.46	539.63
	3102.4	2368.75	753.47	1358.69
	6915.37	3323.08	946.4	345.02
	3802.28	1985.29	1061.24	724.51
	3461.23	2827.42	674.54	812.21
	890.42	331.08	859.9	921.29
	3329.09	6236.51	408.93	484.37
	4384.56	1414.79	2359.14	1309.19
	4513.82	321.35	1878.26	465.99
	1022.8	1706.83	1169.72	500.47
	6685.2	3481.89	402.08	354.39
	1486.51	336.73	1377.67	558.49
	2676.29	4103.81	1373.82	1757.52
	3330.65	4629.27	342.37	1784.67
	535.07	901.83	1043.1	498.79
	1663.34	1639.2	736.65	971.26
	2828.86	4711.68	1953.7	2664.16
	1542.37	1685.45	552.12	421.54
	5697.24	424.42	1252.01	506.23
	1216.45	2271.57	2012.92	572.31
	2398.55	319.55	1329.26	684.03
	475.72	3053.14	1910.57	1868.77
	1434.25	324.36	7024.93	1710.19
	3329.81	1874.17	3081.37	2073.11
	4183.46	1082.51	822.3	591.17
	2701.16	2368.75	1233.75	960.57
	3408.25	541.67	1085.87	1173.2
	1602.43	2994.88	1423.08	433.07
	4019	3910.52	1564.35	356.31
	471.16	2055.93	2208.62	369.64
	3072.85	1184.86	3318.39	941.47
	2023.86	1071.33	1704.55	1017.75
	2632.68	2628.6	408.93	529.18
	517.05	944.59	2457.17	1454.31
	863.39	515.36	1437.49	5378.29
	389.23	2358.42	3846.49	1124.79
	1165.52	1614.57	2539.22	2227.36
	1817.35	1433.77	2810.36	1047.31
	2899.13	804.28	1292.98	456.38
	2058.33	755.27	377.69	3387.83
	5183.8	331.32	776.41	2284.66
	3648.28	327.6	2566.25	1844.38
	1219.22	590.69	1975.44	3163.06
	620.72	1082.75	469.83	2799.31
	1177.29	4029.45	470.8	4151.15
	4372.55	1902.04	1209.36	3196.34
	773.53	2329.71	1292.38	372.17
	2670.28	579.51	1547.17	947.12
	519.57	1614.81	1862.04	2876.43
	1115.78	434.52	1258.5	1221.02
	1057.16	1052.71	461.67	873.48
	2081.76	844.4	2173.9	2411.76
	2194.8	3391.79	350.54	2185.43
	3627.01	1332.74	334.09	2316.98
	4311.64	3700.77	1686.29	2302.68
	403.04	1579.01	2553.28	514.76
	5643.54	448.45	885.13	466.47
	3117.17	2309.05	858.94	1389.2
	1270.03	824.1	360.88	403.52
	1306.07	1643.52	475.48	1076.38
	352.35	639.82	393.55	4326.3
	1412.15	1523.99	1311.24	1855.07
	6453.83	473.44	498.91	1098
	1917.66	591.17	1834.41	1505.97
	3943.8	3006.41	2573.34	1625.38
	4182.62	2352.3	1541.41	4910.86
	1015.47	3227.33	2094.25	1182.21
	798.51	558.01	1062.32	824.7
	340.81	448.09	712.98	1329.14
	2725.66	570.62	1056.68	2363.83
	1445.06	3473.48	458.78	731.24
	1086.71	481.37	555.25	2352.78
	1803.41	1360.97	1576.85	461.19
	1573.6	1968.84	875.64	1947.93
	1208.76	630.57	736.29	800.92
	555.25	410.37	1437.37	1055.48
	5317.74	359.91	862.78	561.62
	407.01	2637.85	525.82	475.12
	4097.69	675.98	430.31	506.11
	1107.01	1939.4	925.01	2052.21
	3444.05	421.3	2040.43	3297.61
	1516.3	2745.97	1587.54	354.03
	1340.79	704.21	2509.79	2882.2
	4164	566.78	435.84	2723.14
	3522.02	3645.51	1244.44	611.23
	3684.68	2135.82	883.81	2618.63
	1104.73	1899.52	793.11	2768.31
	750.7	1180.17	1219.58	1157.59
	1535.4	1844.62	1498.52	2500.18
	528.7	980.99	2472.19	1102.93
	3614.52	2725.3	516.81	362.92
	2430.5	355.23	333.49	844.04
	707.21	562.46	2993.2	951.2
	7117.55	420.94	1984.81	3064.08
	3240.31	990.36	891.86	1072.41
	6347.87	3011.46	1183.54	708.18
	4641.52	470.07	561.13	461.55
	2578.02	393.43	1392.93	332.88
	2550.15	1885.83	2371.88	1208.64
	4256.86	1739.87	591.17	1597.27
	5856.29	1591.02	3430.6	777.49
	912.88	717.79	343.7	690.88
	5980.87	584.56	526.66	1037.1
	2845.92	699.89	1779.15	704.69
	4636.84	675.86	323.03	1794.28
	5707.45	2514.47	725.11	2489.85
	3102.16	684.15	523.89	3707.38
	2909.35	1006.46	1036.13	700.73
	1832.13	1136.08	328.08	3351.67
	6398.33	3536.91	940.15	1694.1
	516.81	383.22	896.42	348.98
	1489.03	1058.36	1134.52	961.41
	2710.29	1653.13	3579.92	3030.92
	4177.09	550.68	844.89	1435.93
	1482.42	987.24	3288.72	730.4
	1073.02	645.59	1218.01	487.73
	421.9	2916.19	3267.34	371.57
	5624.68	1645.8	961.05	2308.69
	4083.75	518.01	2255.23	3519.85
	336.73	420.94	854.14	5097.66
	3527.06	962.49	653.4	704.81
	7535.37	1841.62	3891.42	540.95
	1701.9	720.55	648.23	898.22
	6408.9	2502.22	971.98	1075.18
	2246.1	688.11	2436.75	3859.59
	620.96	678.62	1341.51	2162.97
	5293.24	375.29	1090.19	2168.01
	4594.07	917.56	531.7	3118.38
	3229.14	1284.09	3062.75	1004.9
	2058.81	500.59	1251.17	701.21
	3281.39	461.19	853.53	942.91
	952.04	464.55	2177.5	413.61
	2683.26	564.14	533.14	1847.26
	1314.84	352.71	4077.87	1328.53
	5954.8	5300.81	2556.4	543.72
	4257.34	2322.98	383.46	2654.67
	609.79	2627.28	1112.18	2471.95
	909.04	1836.69	376.85	1289.61
	3085.82	655.08	1674.51	774.25
	7612.74	344.9	900.75	6544.77
	823.86	757.07	695.2	3471.56
	453.02	1961.87	522.57	529.06
	1745.51	4319.81	1787.2	2412.96
	1935.44	319.55	1790.2	716.22
	3266.98	3550.13	462.27	2096.78
	4409.55	635.5	2665.6	3431.44
	314.98	2794.86	1330.46	2042
	2984.67	753.22	1755.24	1067.37
	4691.26	3554.45	3987.41	3377.86
	3557.94	1952.14	2988.87	462.39
	2752.45	4013.84	3143	3141.08
	3866.55	1645.92	511.16	707.82
	2713.89	3069.72	631.53	3293.65
	2911.39	1269.79	1330.34	5833.11
	3932.39	3053.02	3381.7	1073.86
	7023.13	681.03	477.52	1890.99
	973.43	1215.13	1137.41	315.23
	401.12	452.06	2076.35	440.04
	2451.89	1007.9	1347.16	1323.37
	4477.3	3946.92	596.81	3155.86
	3181.44	2664.52	1466.09	832.03
	1555.34	860.98	619.76	3400.56
	4748.44	1485.91	2075.87	735.21
	4533.64	2361.31	4057.08	1190.14
	7207.77	1019.32	607.27	5815.33
	2320.46	1064.97	3153.69	885.25
	4341.55	1297.54	532.06	1084.91
	3284.52	1272.55	888.37	326.76
	6786.11	3601.3	4253.5	417.1
	2101.82	1694.22	480.05	1647.72
	5376.13	489.18	429.83	1005.26
	1351.72	1211.53	1554.38	2833.78
	1030.25	457.34	2332.11	2319.74
	741.81	342.25	3740.66	1633.43
	1699.14	1711.75	2653.95	926.45
	4010.95	2903.7	915.64	1363.01
	3593.62	2346.65	1206.48	1221.38
	7283.94	430.67	1155.06	1321.45
	3118.62	346.46	945.2	2279.74
	7177.62	793.11	2817.09	2383.17
	2401.79	2688.06	379.38	2688.66
	4196.08	1074.22	1289.73	975.59
	3710.86	316.55	848.85	2515.67
	2032.51	468.63	504.43	445.69
	7505.58	484.25	627.69	1380.91
	3445.73	3577.4	1654.81	2177.62
	2088.97	2083.2	356.79	3268.78
	2615.5	1793.2	499.27	762.6
	981.23	435.36	1265.95	1684.36
	3220.73	656.28	327.72	2060.98
	2745.01	358.23	517.29	1741.55
	6589.58	350.78	555.01	2751.49
	1651.57	3237.07	2269.53	3127.02
	4934.4	393.43	1375.15	318.11
	6601.83	681.51	879.84	1893.87
	991.33	1065.81	1841.38	1366.14
	5468.75	336.73	1312.56	662.53
	518.73	2529.37	2094.61	601.14
	4576.41	1124.67	771	1825.16
	3027.8	1290.33	2199.49	886.45
	6120.58	1794.65	1163.35	3402.73
	3389.39	2857.69	1732.9	2722.3
	2236.97	327.6	3369.81	323.51
	1262.7	2215.71	1177.17	888.73
	1714.88	1277.24	662.89	4107.18
	835.76	517.29	2347.13	3171.95
	1973.4	465.87	351.38	600.78
	421.3	1103.05	2833.3	502.03
	4006.63	2294.63	2484.2	1413.47
	1756.44	869.39	3106.84	860.62
	2773.48	2059.66	913.84	562.82
	5430.31	705.05	577.11	1688.57
	2428.7	1670.31	2203.81	1849.79
	1687.25	1990.94	2504.26	1061.12
	1956.1	381.9	793.83	1508.01
	746.38	415.66	327.36	1650.61
	2270.01	385.62	2171.38	378.17
	1962.95	791.07	1452.75	5806.56
	3711.7	2119.6	1964.27	2197.93
	5332.76	1053.19	365.8	3019.15
	4372.67	1820.23	2514.83	2463.3
	1392.08	812.21	886.81	2300.88
	1584.66	914.68	1046.95	3152.25
	3100.6	3586.65	2601.57	1547.78
	928.26	439.8	1140.77	3273.22
	1397.49	1405.3	1509.69	1259.94
	1127.07	361.6	783.14	653.4
	329.52	858.34	1818.79	864.59
	2849.52	3098.43	599.58	3508.92
	3066.6	432.35	1623.7	664.93
	3184.45	1021.48	1086.95	1848.7
	1099.32	687.15	435.6	2037.19
	4421.92	750.34	1265.47	2830.9
	2789.82	1132.36	1764.13	2281.3
	4269.36	2444.8	1053.79	2427.26
	2672.09	1806.42	2581.39	1067.61
	1963.07	479.81	1407.58	2209.94
	2139.3	1597.75	926.94	657.6
	883.33	2266.88	1883.78	3699.69
	2241.17	396.79	2230.12	2421.61
	2691.07	563.66	1932.8	6187.74
	2991.16	2052.57	2380.29	1764.97
	3116.93	842.96	2198.17	2314.57
	789.5	316.91	3896.59	1581.77
	3499.79	1227.5	1877.42	850.77
	2237.81	368.56	402.8	1131.76
	575.19	335.17	2935.9	548.4
	3766.85		693.64	366.28
	5020.9		560.65	484.25
	2633.52		3128.23	1111.94
	2401.19		1891.35	1048.87
	1469.33		2471.11	1562.31
	918.41		1598.23	951.8
	4592.99		3580.28	1308.95
	892.82		2014.73	386.94
	1483.38		2274.69	768.36
	742.89		562.94	589.73
	527.86		824.1	2681.1
	1461.64		1374.55	1837.89
	4157.39		1260.66	941.11
	1619.49		524.49	4169.65
	1050.67		2585.35	677.9
	1483.62		1284.69	796.95
	6549.81		3108.28	1179.33
	2697.79		1306.91	933.3
	2392.54		1134.16	4415.32
	3072		1437.37	433.31
	1474.01		3002.33	934.62
	1478.82		1309.43	611.71
	346.7		1076.14	477.76
	2469.3		684.03	2035.27
	1272.79		627.69	326.64
	5070.39		1454.55	543.6
	1782.51		467.91	1549.46
	5351.02		1407.34	495.66
	1213.57		854.86	2001.15
	1837.89		1684.12	3215.32
	1906.61		2651.78	1081.9
	425.39		894.5	689.44
	1098		2449	1547.05
	4882.87		362.32	3764.8
	1978.45		1670.43	2664.16
	2826.22		2591.84	1264.02
	422.74		2940.34	2489.73
	7332.59		341.53	1110.38
	2392.3		2677.49	795.51
	3019.51		539.63	416.86
	3718.55		1822.76	1809.18
	3725.76		1390.4	1992.86
	5732.08		2983.47	1108.57
	2199.97		684.51	2965.45
	7035.5		1238.08	392.23
	4918.79		2581.15	687.03
	4775.95		536.63	3537.87
	1455.03		1215.01	627.21
	3741.26		1594.51	577.11
	2914.27		1087.07	521.13
	1925.71		3590.13
	5781.93		3637.7
	5831.67		1717.4
	3779.82		1178.37
	2565.17		3489.22
	3834.36		3357.56
	2618.63		2650.94
	4547.1		646.31
	5779.89		959.97
	363.88		2407.8
	670.33		713.46
	2634.36		1941.69
	2703.56		1707.91
	4655.22		3558.9
	5441		1167.56
	1117.82		1473.65
	6851.94		800.08
	5054.17		1909.61
	795.63		1383.92
	3086.3		354.03
	3062.15		2019.41
	1724.13		2613.34
	1878.26		987
	2767.71		1113.14
	4690.66		1721.49
	5105.23		3124.38
	2683.62		856.06
	2486.12		3021.55
	1650.13		367.24
	2960.16		574.11
	4167.6		2176.06
	1704.79		2073.83
	3036.45		1534.44
	1935.2		3122.34
	642.7		544.08
	4301.91		1875.01
	3987.17		394.87
	1822.16		1563.15
	2409.24		517.65
	5082.53		2126.45
	2738.04		4305.27
	2150.48		2307.49
	2391.7		868.43
	6333.34		1264.14
	324.11		2995.72
	5009.61		2287.79
	3424.35		874.44
	650.75		2086.2
	6026.88		3016.74
	776.05		4516.83
	4810.55		1326.85
	1189.06		2450.92
	913.84		716.1
	611.23		1453.71
	1770.38		1827.8
	3938.63		1241.92
	3637.22		2171.14
	435.84		906.99
	5948.91		1411.79
	472.48		1911.77
	1955.86		1632.47
	3819.34		364
	3578		1369.02
	2495.61		1458.76
	6739.5		1216.09
	2739.96		2431.22
	6731.21		3593.86
	1636.19		2014.97
	557.17		1140.89
	1324.93		767.04
	1830.56		2189.64
	2383.65		961.41
	1191.1		636.7
	4062.37		1355.56
	5126.97		1471.13
	6220.53		2225.08
	656.28		1677.52
	2904.06		1418.03
	447.37		2396.62
	2853.36		3450.3
	502.87		1467.65
	892.7		1375.99
	3745.58		3167.27
	1747.31		1842.94
	928.26		1095.6
	1170.08		4495.56
	1341.63		712.5
			390.07
			3126.9
			2357.22
			1044.3
			2117.32
			411.81
			865.43
			1468.37
			3842.65
			586.48
			1951.18
			355.35
			1977.25
			336.73
			321.95
			1680.64
			777.01
			796.47
			1308.59
			1403.14
			1143.05
			914.92
			496.02
			346.7
			936.43
			1483.14
			770.76
			476.08
			1722.93
			1543.93
			2583.43
			550.2
			622.76
			651.11
			1169.24
			3568.63
			1719.2
			1147.5
			958.65
			1350.52
			1307.87
			682.83
			1856.51
			954.08
			1605.8
			871.43
			1950.82
			623
			473.2
			2167.05
			1491.79
			892.22
			702.77
			1917.9
			1906.13
			961.77
			547.8
			495.42
			1587.78
			3418.82
			2853.73
			1969.68
			2718.7
			326.4
			3265.78
			317.27
			2975.42
			1132.24
			3421.83
			1381.63
			1020.4
			2674.01
			2035.39
			766.68
			326.64
			1835.73
			405.56
			1126.83
			697.12
			1796.93
			1875.49
			2082.24
			788.54
			1398.81
			3664.37
			932.94
			1121.07
			2011.48
			2050.29
			323.75
			1625.38
			548.88
			2253.79
			1381.51
			1980.85
			1446.26
			3911
			504.19
			4083.99
			1557.03
			382.5
			1367.94
			2116.48
			1269.19
			1150.26
			1270.15
			534.1
			1857.71
			1068.33
			1942.77
			1782.51
			2526.85
			427.91
			1099.44
			1096.92
			1601.83
			388.99
			864.59
			1096.08
			334.81
			1552.22
			1698.66
			1804.62
			861.94
			2319.98
			2353.74
			463.71
			1194.95
			1987.82
			1834.05
			391.87
			999.49
			863.75
			582.28
			1127.31
			345.86
			1189.54
			919.85
			1339.47
			467.31

## Sheet: Figure 5G
	Source data for data presented in figure 5G
	Adipocyte area (mm2)	FVB Naïve (n = 3 mice)			FVB Infected (n = 3 mice)
	301-400	4.16667	1.85185	2.45902	8.98204	6.52174	15.1786
	401-500	4.16667	3.08642	4.09836	3.59281	13.0435	9.82143
	501-600	4.16667	2.46914	2.45902	4.19162	13.0435	1.78571
	601-700	2.08333	1.23457	4.09836	1.79641	9.78261	5.35714
	701-800	3.64583	3.08642	2.45902	2.99401	3.26087	5.35714
	801-900	2.08333	1.85185	1.63934	1.79641	2.17391	4.46429
	901-1000	2.08333	4.93827	1.63934	2.99401	5.43478	0.892857
	1001-1500	16.6667	9.25926	13.1148	15.5689	9.78261	17.8571
	1501-2000	14.0625	10.4938	13.9344	13.1737	16.3043	11.6071
	2001-3000	15.1042	21.6049	19.6721	20.9581	10.8696	16.0714
	3001-4000	12.5	18.5185	13.9344	12.5749	8.69565	8.92857
	4001-5000	11.4583	14.1975	9.83607	9.58084	1.08696	1.78571
	5001-6000	7.8125	7.40741	10.6557	1.79641	0	0.892857
	6001-7000	5.20833	4.32099	5.7377	1.1976	0	0
	7001-8000	0.520833	4.93827	1.63934	0	0	0
	Adipocyte area (mm2)	Vg4/6 Naïve (n = 3 mice)			Vg4/6 Infected (n = 3 mice)
	301-400	9.83607	6.4	7.35294	15.4639	11.5385	5.6701
	401-500	8.19672	7.2	3.82353	10.3093	10.7692	5.6701
	501-600	4.91803	11.2	5.58824	10.3093	10.7692	5.15464
	601-700	3.27869	4.8	3.82353	7.21649	3.07692	6.18557
	701-800	7.10383	3.2	3.82353	6.18557	3.84615	6.70103
	801-900	3.82514	8	4.41176	6.18557	4.61538	4.12371
	901-1000	2.18579	5.6	4.11765	2.06186	4.61538	4.12371
	1001-1500	20.2186	19.2	22.6471	16.4948	16.1538	15.4639
	1501-2000	12.5683	8.8	17.0588	11.3402	12.3077	12.3711
	2001-3000	19.6721	14.4	18.2353	8.24742	14.6154	18.0412
	3001-4000	5.46448	8.8	7.94118	3.09278	4.61538	12.8866
	4001-5000	2.18579	2.4	1.17647	1.03093	2.30769	1.54639
	5001-6000	0.546448	0	0	2.06186	0.769231	2.06186
	6001-7000	0.546448	0	0	0	0	1.03093
	7001-8000	1.0929	0	0	1.03093	0	0

## Sheet: Supplementary figure 3B
	Source data for data presented in supplementary figure 3B
		% Vg6+ T cells		Counts Vg6+ T cells		% IL-17+ Vg6+ T cells		Counts IL-17+ Vg6+ T cells
	Replicate	Naive	Infected	Naive	Infected	Naive	Infected	Naive	Infected
	Mouse 1	36.2	40.4	59	91	59.3	69.2	35	63
	Mouse 2	42.1	44.4	61	85	62.3	63.8	38	37
	Mouse 3	48.7	62.5	51	86	52.9	80.2	27	69

## Sheet: Supplementary figure 4A
	Source data for data presented in supplementary figure 4A
	Days post-infection	FVB (n = 4 mice)				Vg4/6-/- (n = 4 mice)
	0	199526	199526	199526	199526	199526	199526	199526	199526
	2	3.98107e+06	199526	7.94328e+06	3.98107e+06	199526	7.94328e+06	199526	501187
	4	251189	501187	199526	251189	199526	199526	251189	251189
	7	251189	3.98107e+06	1.99526e+06	251189	199526	199526	251189	3.98107e+06
	9	251189	3.98107e+06	1.99526e+06	1.99526e+06	199526	199526	251189	3.98107e+06
	11	7.94328e+06	7.94328e+06	7.94328e+06	1.58489e+07	251189	7.94328e+06	7.94328e+06	7.94328e+06
	13	1.58489e+07	7.94328e+06	3.98107e+06	3.16228e+07	7.94328e+06	1.58489e+07	7.94328e+06	1.58489e+07
	17	7.94328e+06	7.94328e+06	7.94328e+06	7.94328e+06	7.94328e+06	1.58489e+07	1.58489e+07	1.58489e+07
	20	7.94328e+06	7.94328e+06	1.58489e+07	7.94328e+06	3.98107e+06	7.94328e+06		7.94328e+06
	22	7.94328e+06	125892541	6.30957e+07	6.30957e+07	7.94328e+06	7.94328e+06		1.58489e+07

## Sheet: Supplementary figure 4B
	Source data for data presented in supplementary figure 4B
	Replicate	FVB/N Naive	FVB/N Infected	Vg4/6 -/- Naive	Vg4/6 -/-Infected
	Mouse 1	1	134000	1	331000
	Mouse 2	1	436000	153	101000
	Mouse 3	1	308000	1	222000
	Mouse 4	1	46300	192	99800

## Sheet: Supplementary figure 5B
	Source data for data presented in supplementary figure 5B
		Spleen mass/gr bodyweight
	Replicate	FVB/N Naive	FVB/N Infected	Vg4/6 -/- Naive	Vg4/6 -/-Infected
	Mouse 1	0.00522059	0.0460086	0.00512111	0.0498233
	Mouse 2	0.00550607	0.0564773	0.00512097	0.0386364
	Mouse 3	0.00492366	0.0396234	0.00427007	0.0375796
		iWAT mass/gr bodyweight
	Replicate	FVB/N Naive	FVB/N Infected	Vg4/6 -/- Naive	Vg4/6 -/-Infected
	Mouse 1	0.00648309	0.00370558	0.00506367	0.00340424
	Mouse 2	0.0111879	0.00327045	0.0042879	0.00312792
	Mouse 3	0.00634885	0.00444937	0.00388102	0.00466051
		gWAT mass/gr bodyweight
	Replicate	FVB/N Naive	FVB/N Infected	Vg4/6 -/- Naive	Vg4/6 -/-Infected
	Mouse 1	0.0204537	0.00456395	0.0161363	0.00764452
	Mouse 2	0.0144267	0.00592197	0.0163847	0.0086474
	Mouse 3	0.0155092	0.00863347	0.0151949	0.010393

[truncated: 2 more sheets: Supplementary figure 7B, Supplementary figure 7D]
